# Supplementary material for: Health care needs survey to improve preparedness of community outreach clinics after severe flooding in Mulanje district, Malawi
Source: PLOS Glob Public Health. 2025 Sep 30;5(9):e0005204. doi: 10.1371/journal.pgph.0005204 (PMC12483276; doi:10.1371/journal.pgph.0005204)
Supplement: S1 Table — (XLSX) [file pgph.0005204.s001.xlsx]

## Sheet: Sheet1
consentscreen	screen_age	screen_health_services	eligible_proceed	consent	gender	age	marital	education	child_num	employment	displaced	residence	live_tent	live_tent_num	hhold_head	hhold_head_specify	religion	health_status	days_sick	sick_today	sick_today_text	gastrointestinal	gastro_none	gastrointestinal_2	gastrointestinal_3	gastrointestinal_4	gastrointestinal_6	gastrointestinal_5	gastrointestinal_specify	respiratory	respiratory_1	respiratory_2	respiratory_3	respiratory_4	respiratory_5	respiratory_specify	covid_19	covid_19_1	covid_19_2	covid_19_3	covid_19_4	covid_19_5	covid_19_6	resumptive_tb	resumptive_tb_1	resumptive_tb_2	resumptive_tb_3	resumptive_tb_4	resumptive_tb_5
Yes	Yes	Yes	Yes	Yes	Female	63	Widowed	No school/did not complete primary	2	Farming	Yes	Temporary shelter in community	Yes	3	Myself		Christian	very poor	3	Yes		1	1	0	0	0	0	0		1	1	0	0	0	0		1	1	0	0	0	0	0	2 4	0	1	0	1	0
Yes	Yes	Yes	Yes	Yes	Female	57	Widowed	No school/did not complete primary	3	Farming	Yes	Temporary shelter in community	Yes	8	Myself		Christian	good	3	Yes		1	1	0	0	0	0	0		2	0	1	0	0	0		1	1	0	0	0	0	0	1	1	0	0	0	0
Yes	Yes	Yes	Yes	Yes	Female	32	Married	Secondary	3	Farming	Yes	Camp	No	15	Someone else, Specify	Husband	Christian	poor	1	Yes		1	1	0	0	0	0	0		1	1	0	0	0	0		1	1	0	0	0	0	0	1	1	0	0	0	0
Yes	Yes	Yes	Yes	Yes	Female	27	Married	No school/did not complete primary	4	Farming	Yes	Camp	Yes	6	Someone else, Specify	Husband	Christian	good	0	Yes		1	1	0	0	0	0	0		1	1	0	0	0	0		1	1	0	0	0	0	0	1	1	0	0	0	0
Yes	Yes	Yes	Yes	Yes	Female	20	Married	No school/did not complete primary	1	Farming	Yes	Camp	Yes	15	Someone else, Specify	Husband	Christian	good	2	Yes		1	1	0	0	0	0	0		1	1	0	0	0	0		1	1	0	0	0	0	0	1	1	0	0	0	0
Yes	Yes	Yes	Yes	Yes	Female	62	Widowed	Primary	2	Farming	No	Proper house	No	100	Myself		Christian	good	4	Yes		1	1	0	0	0	0	0		1	1	0	0	0	0		1	1	0	0	0	0	0	1	1	0	0	0	0
Yes	Yes	Yes	Yes	Yes	Female	23	Married	Primary	5	Farming	Yes	Proper house	No	50	My Aunt/Uncle		Christian	good	2	Yes		1	1	0	0	0	0	0		1	1	0	0	0	0		5	0	0	0	0	1	0	1	1	0	0	0	0
Yes	Yes	Yes	Yes	Yes	Female	34	Divorced/Separated	Primary	8	Farming	Yes	Proper house	No	70	Myself		Christian	poor	14	Yes		1	1	0	0	0	0	0		1	1	0	0	0	0		1	1	0	0	0	0	0	1	1	0	0	0	0
Yes	Yes	Yes	Yes	Yes	Female	60	Widowed	Primary	2	Other	Yes	Temporary shelter in community	Yes	25	Myself		Christian	good	1	Yes		1	1	0	0	0	0	0		1	1	0	0	0	0		1	1	0	0	0	0	0	1	1	0	0	0	0
Yes	Yes	Yes	Yes	Yes	Female	20	Married	Primary	1	Farming	Yes	Proper house	No	5	Someone else, Specify	Husband	Christian	very good	7	Yes		5	0	0	0	0	1	0		1	1	0	0	0	0		1	1	0	0	0	0	0	1	1	0	0	0	0
Yes	Yes	Yes	Yes	Yes	Female	32	Married	Primary	4	Business	No	Proper house	No	10	Someone else, Specify	Husband	Christian	very good	0	No
Yes	Yes	Yes	Yes	Yes	Male	84	Married	No school/did not complete primary	5	Farming	No	Proper house	No	10	Myself		Christian	good	14	Yes		1	1	0	0	0	0	0		2	0	1	0	0	0		1	1	0	0	0	0	0	1	1	0	0	0	0
Yes	Yes	Yes	Yes	Yes	Female	22	Married	Primary	2	Farming	No	Proper house	No	10	Someone else, Specify	Husband	Christian	poor	2	Yes		4	0	0	0	1	0	0		1	1	0	0	0	0		1	1	0	0	0	0	0	1	1	0	0	0	0
Yes	Yes	Yes	Yes	Yes	Female	41	Widowed	Primary	5	Farming	Yes	Camp	Yes	6	Myself		Christian	very good	3	No
Yes	Yes	Yes	Yes	Yes	Female	36	Married	Primary	4	Business	No	Proper house	No	10	Myself		Christian	very good	0	No
Yes	Yes	Yes	Yes	Yes	Female	20	Cohabitating/Partnered	Primary	1	Farming	No	Proper house	Yes	5	Someone else, Specify	Husband	Christian	good	0	Yes		1	1	0	0	0	0	0		1	1	0	0	0	0		1	1	0	0	0	0	0	2	0	1	0	0	0
Yes	Yes	Yes	Yes	Yes	Female	34	Single	Primary	4	Other	Yes	Camp	Yes	5	My sibling (Brother, Sister, Cosin etc)		Christian	very poor	7	No
Yes	Yes	Yes	Yes	Yes	Female	42	Single	Primary	5	Farming	Yes	Camp	Yes	10	Myself		Christian	poor	7	Yes		5	0	0	0	0	1	0		1	1	0	0	0	0		2 3 5	0	1	1	0	1	0	2	0	1	0	0	0
Yes	Yes	Yes	Yes	Yes	Female	27	Cohabitating/Partnered	Primary	3	Other	Yes	Camp	Yes	35	Someone else, Specify	Husband	Christian	very poor	7	Yes		2	0	1	0	0	0	0		2	0	1	0	0	0		1	1	0	0	0	0	0	2 3	0	1	1	0	0
Yes	Yes	Yes	Yes	Yes	Female	35	Cohabitating/Partnered	No school/did not complete primary	7	Business	Yes	Temporary shelter in community	Yes	9	Someone else, Specify	Husband	Christian	very poor	3	Yes		5	0	0	0	0	0	1	Ulcers	1	1	0	0	0	0		1	1	0	0	0	0	0	1	1	0	0	0	0
Yes	Yes	Yes	Yes	Yes	Male	52	Married	No school/did not complete primary	4	Farming	Yes	Temporary shelter in community	Yes	3	Myself		Christian	poor	7	Yes		2 3 4	0	1	1	1	0	0		1	1	0	0	0	0		1	1	0	0	0	0	0	1	1	0	0	0	0
Yes	Yes	Yes	Yes	Yes	Male	34	Married	Secondary	4	Farming	Yes	Camp	Yes	2	Myself		Christian	very poor	2	Yes		1	1	0	0	0	0	0		3	0	0	1	0	0		2	0	1	0	0	0	0	4	0	0	0	1	0
Yes	Yes	Yes	Yes	Yes	Female	23	Cohabitating/Partnered	Primary	1	Business	Yes	Camp	Yes	3	Myself		Christian	very poor	7	Yes		2	0	1	0	0	0	0		1	1	0	0	0	0		3 5	0	0	1	0	1	0	1	1	0	0	0	0
Yes	Yes	Yes	Yes	Yes	Female	29	Divorced/Separated	No school/did not complete primary	4	Farming	Yes	Proper house	Yes	5	Myself		Christian	poor	7	Yes		1	1	0	0	0	0	0		1	1	0	0	0	0		1	1	0	0	0	0	0	5	0	0	0	0	1
Yes	Yes	Yes	Yes	Yes	Male	50	Married	No school/did not complete primary	4	Farming	Yes	Temporary shelter in community	Yes	4	Myself		Christian	poor	2	Yes		1	1	0	0	0	0	0		1	1	0	0	0	0		1	1	0	0	0	0	0	1	1	0	0	0	0
Yes	Yes	Yes	Yes	Yes	Female	23	Divorced/Separated	No school/did not complete primary	3	Farming	Yes	Temporary shelter in community	Yes	4	Myself		Christian	poor	14	Yes		1	1	0	0	0	0	0		2	0	1	0	0	0		3 5	0	0	1	0	1	0	4	0	0	0	1	0
Yes	Yes	Yes	Yes	Yes	Female	23	Married	No school/did not complete primary	2	Farming	Yes	Temporary shelter in community	Yes	5	Someone else, Specify	Husband	Christian	good	4	Yes		2	0	1	0	0	0	0		1	1	0	0	0	0		1	1	0	0	0	0	0	1	1	0	0	0	0
Yes	Yes	Yes	Yes	Yes	Female	23	Divorced/Separated	Primary	3	Farming	No	Proper house	No	5	Myself		Christian	good	14	Yes		5	0	0	0	0	1	0		1	1	0	0	0	0		1	1	0	0	0	0	0	1	1	0	0	0	0
Yes	Yes	Yes	Yes	Yes	Female	32	Married	Primary	4	Farming	No	Proper house	No	4	Someone else, Specify	Husband	Christian	poor	7	Yes		1	1	0	0	0	0	0		1	1	0	0	0	0		1	1	0	0	0	0	0	1	1	0	0	0	0
Yes	Yes	Yes	Yes	Yes	Female	28	Married	Primary	4	Farming	No	Proper house	No	0	Someone else, Specify	Husband	Christian	good	3	Yes		5	0	0	0	0	1	0		1	1	0	0	0	0		1	1	0	0	0	0	0	1	1	0	0	0	0
Yes	Yes	Yes	Yes	Yes	Male	31	Married	Secondary	4	Farming	No	Proper house	No	0	Myself		Christian	good	5	Yes		1	1	0	0	0	0	0		1	1	0	0	0	0		1	1	0	0	0	0	0	1	1	0	0	0	0
Yes	Yes	Yes	Yes	Yes	Female	35	Married	Primary	6	Farming	Yes	Proper house	No	50	Someone else, Specify	Husband	Christian	poor	0	Yes		1	1	0	0	0	0	0		1	1	0	0	0	0		5	0	0	0	0	1	0	1	1	0	0	0	0
Yes	Yes	Yes	Yes	Yes	Female	42	Married	Primary	3	Farming	No	Proper house	No	0	Someone else, Specify	Husband	Christian	poor	4	Yes		1	1	0	0	0	0	0		1	1	0	0	0	0		1	1	0	0	0	0	0	1	1	0	0	0	0
Yes	Yes	Yes	Yes	Yes	Female	19	Single	Secondary	1	Farming	Yes	Proper house	No	15	My Father		Christian	good	2	Yes		5	0	0	0	0	1	0		1	1	0	0	0	0		1	1	0	0	0	0	0	1	1	0	0	0	0
Yes	Yes	Yes	Yes	Yes	Female	26	Married	Primary	3	Other	No	Proper house	Yes	4	Someone else, Specify	Husband	Christian	good	0	Yes		1	1	0	0	0	0	0		2	0	1	0	0	0		1	1	0	0	0	0	0	1	1	0	0	0	0
Yes	Yes	Yes	Yes	Yes	Female	34	Married	Primary	5	Farming	No	Proper house	Yes	7	Someone else, Specify	Husband	Christian	poor	7	Yes		1	1	0	0	0	0	0		1	1	0	0	0	0		1	1	0	0	0	0	0	1	1	0	0	0	0
Yes	Yes	Yes	Yes	Yes	Male	28	Married	Secondary	3	Farming	Yes	Temporary shelter in community	Yes	5	Myself		Christian	poor	7	Yes		5	0	0	0	0	1	0		1	1	0	0	0	0		1	1	0	0	0	0	0	1	1	0	0	0	0
Yes	Yes	Yes	Yes	Yes	Female	37	Married	Primary	5	Other	Yes	Camp	Yes	6	Myself		Christian	very poor	7	Yes		1	1	0	0	0	0	0		1	1	0	0	0	0		1	1	0	0	0	0	0	1	1	0	0	0	0
Yes	Yes	Yes	Yes	Yes	Female	22	Widowed	Primary	1	Other	Yes	Camp	Yes	2	Myself		Christian	good	7	Yes		5	0	0	0	0	0	1	Ulcers	1	1	0	0	0	0		1	1	0	0	0	0	0	1	1	0	0	0	0
Yes	Yes	Yes	Yes	Yes	Female	29	Single	Primary	3	Other	No	Proper house	Yes	4	Myself		Christian	poor	0	Yes		2	0	1	0	0	0	0		1	1	0	0	0	0		1	1	0	0	0	0	0	1	1	0	0	0	0
Yes	Yes	Yes	Yes	Yes	Female	21	Married	Primary	1	Business	No	Proper house	Yes	4	Someone else, Specify	Husband	Christian	poor	7	Yes		2	0	1	0	0	0	0		1	1	0	0	0	0		1	1	0	0	0	0	0	1	1	0	0	0	0
Yes	Yes	Yes	Yes	Yes	Female	40	Widowed	Primary	6	Farming	Yes	Camp	No	5	Myself		Christian	poor	4	Yes		1	1	0	0	0	0	0		3	0	0	1	0	0		5	0	0	0	0	1	0	1	1	0	0	0	0
Yes	Yes	Yes	Yes	Yes	Male	70	Married	No school/did not complete primary	4	Other	Yes	Camp	Yes	2	Myself		Christian	good	0	Yes		4	0	0	0	1	0	0		1	1	0	0	0	0		3 5	0	0	1	0	1	0	1	1	0	0	0	0
Yes	Yes	Yes	Yes	Yes	Female	53	Widowed	Primary	4	Other	No	Proper house	No	0	Myself		Christian	good	14	Yes		1	1	0	0	0	0	0		1	1	0	0	0	0		1	1	0	0	0	0	0	1	1	0	0	0	0
Yes	Yes	Yes	Yes	Yes	Female	29	Married	Primary	3	Farming	No	Proper house	No	0	Someone else, Specify	Husband	Christian	poor	3	Yes		2	0	1	0	0	0	0		1	1	0	0	0	0		5	0	0	0	0	1	0	1	1	0	0	0	0
Yes	Yes	Yes	Yes	Yes	Female	18	Single	Secondary	0	Other	Yes	Camp	Yes	5	My Mother		Christian	good	7	Yes		5	1	0	0	0	0	0		1	1	0	0	0	0		1	1	0	0	0	0	0	1	1	0	0	0	0
Yes	Yes	Yes	Yes	Yes	Female	37	Divorced/Separated	Secondary	3	Farming	No	Proper house	No	0	Myself		Christian	good	2	Yes		1	1	0	0	0	0	0		1	1	0	0	0	0		5	0	0	0	0	1	0	1	1	0	0	0	0
Yes	Yes	Yes	Yes	Yes	Female	18	Single	Primary	1	Business	No	Proper house	No	0	My Father		Christian	good	0	Yes		2	0	1	0	0	0	0		1	1	0	0	0	0		5	0	0	0	0	1	0	1	1	0	0	0	0
Yes	Yes	Yes	Yes	Yes	Female	61	Married	No school/did not complete primary	6	Farming	Yes	Temporary shelter in community			Someone else, Specify	Husband	Christian	poor	2	Yes	I feel headache and pain in my legs	1	1	0	0	0	0	0		4	0	0	0	1	0		5	0	0	0	0	1	0	1	1	0	0	0	0
Yes	Yes	Yes	Yes	Yes	Female	60	Married	No school/did not complete primary	1	Farming	No	Proper house			Someone else, Specify	Husband	Christian	poor	30	Yes	General body pains, headache	1	1	0	0	0	0	0		2 3	0	1	1	0	0		2	0	1	0	0	0	0	1	1	0	0	0	0
Yes	Yes	Yes	Yes	Yes	Female	22	Single	Primary	1	Farming	Yes	Temporary shelter in community			My Father		Muslim	good	3	Yes	Coughing and headache	2	0	1	0	0	0	0		3	0	0	1	0	0		2	0	1	0	0	0	0	1	1	0	0	0	0
Yes	Yes	Yes	Yes	Yes	Female	34	Married	No school/did not complete primary	5	Farming	Yes	Proper house			Someone else, Specify	Husband	Muslim	very good	0	Yes	Pain in my arm	1	1	0	0	0	0	0		4	0	0	0	1	0		1	1	0	0	0	0	0	1	1	0	0	0	0
Yes	Yes	Yes	Yes	Yes	Male	82	Married	Primary	7	Farming	Yes	Temporary shelter in community			Myself		Christian	good	14	Yes	Joint pains, coughing and sight problems	1	1	0	0	0	0	0		1	1	0	0	0	0		1	1	0	0	0	0	0	2 3 4	0	1	1	1	0
Yes	Yes	Yes	Yes	Yes	Male	56	Married	No school/did not complete primary	5	Farming	Yes	Temporary shelter in community			Myself		Christian	poor	0	Yes	Muscle clumps	1	1	0	0	0	0	0		1	1	0	0	0	0		1	1	0	0	0	0	0	1	1	0	0	0	0
Yes	Yes	Yes	Yes	Yes	Male	62	Married	Primary	5	Other	No	Proper house			Myself		Christian	poor	2	Yes	Feeling pains from hips down to the legs	1	1	0	0	0	0	0		1	1	0	0	0	0		1	1	0	0	0	0	0	1	1	0	0	0	0
Yes	Yes	Yes	Yes	Yes	Female	23	Married	Secondary	1	Farming	Yes	Proper house			Someone else, Specify	Husband	Christian	poor	10	Yes	Body pains, kutupa Kwa mabere ndi kulephera kuyamwisa	1	1	0	0	0	0	0		1	1	0	0	0	0		1	1	0	0	0	0	0	1	1	0	0	0	0
Yes	Yes	Yes	Yes	Yes	Female	30	Married	Secondary	3	Farming	Yes	Temporary shelter in community			Someone else, Specify	Husband	Christian	poor	3	Yes	Mumimba kupweteka	3	0	0	1	0	0	0		1	1	0	0	0	0		1	1	0	0	0	0	0	1	1	0	0	0	0
Yes	Yes	Yes	Yes	Yes	Female	23	Married	Primary	2	Employment	No	Proper house			Someone else, Specify	Husband	Christian	very good	0	Yes	Maso amayabwa, ndi mumimba kupweteka	5	0	0	0	0	1	0		1	1	0	0	0	0		1	1	0	0	0	0	0	1	1	0	0	0	0
Yes	Yes	Yes	Yes	Yes	Female	40	Divorced/Separated	Primary	4	Business	Yes	Temporary shelter in community			Myself		Christian	good	0	Yes	Msana	1	1	0	0	0	0	0		1	1	0	0	0	0		1	1	0	0	0	0	0	1	1	0	0	0	0
Yes	Yes	Yes	Yes	Yes	Female	32	Married	Secondary	2	Business	Yes	Camp	Yes	4	Someone else, Specify	Husband	Muslim	good	0	Yes	Body pains	1	1	0	0	0	0	0		1	1	0	0	0	0		1	1	0	0	0	0	0	1	1	0	0	0	0
Yes	Yes	Yes	Yes	Yes	Female	56	Married	Primary	3	Farming	No	Proper house			Someone else, Specify	Husband	Christian	good	0	Yes	Zanzi Ku mwendo wakumanzere ndikuphwanya kwa mutu	1	1	0	0	0	0	0		1	1	0	0	0	0		1	1	0	0	0	0	0	1	1	0	0	0	0
Yes	Yes	Yes	Yes	Yes	Female	42	Married	Primary	4	Farming	No	Proper house			Someone else, Specify	Husband	Christian	good	0	Yes	Throat soles ,zibayo	1	1	0	0	0	0	0		4	0	0	0	1	0		1	1	0	0	0	0	0	1	1	0	0	0	0
Yes	Yes	Yes	Yes	Yes	Female	61	Widowed	Primary	5	Farming	No	Proper house			Myself		Christian	very poor	7	Yes	Zanzi and painful legs	2	0	1	0	0	0	0		1	1	0	0	0	0		1	1	0	0	0	0	0	2 3	0	1	1	0	0
Yes	Yes	Yes	Yes	Yes	Female	41	Married	Primary	3	Farming	No	Proper house			Myself		Christian	poor	7	Yes	Mmimba kupweteka since last month	5	0	0	0	0	1	0		1	1	0	0	0	0		1	1	0	0	0	0	0	1	1	0	0	0	0
Yes	Yes	Yes	Yes	Yes	Female	23	Married	Primary	3	Farming	No	Proper house			Someone else, Specify	Husband	Christian	good	0	Yes	Headaches and body pains	1	1	0	0	0	0	0		5	0	0	0	0	1	Mphumu	1	1	0	0	0	0	0	1	1	0	0	0	0
Yes	Yes	Yes	Yes	Yes	Female	55	Widowed	Primary	8	Farming	No	Proper house			Myself		Christian	poor	4	Yes	Ndikudwala shuga makhwala anga sakupezeka for the past weeks	1	1	0	0	0	0	0		4	0	0	0	1	0		1	1	0	0	0	0	0	1	1	0	0	0	0
Yes	Yes	Yes	Yes	Yes	Female	18	Single	Primary	0	Other	No	Proper house			My Father		Christian	good	0	Yes	Thupi kuphwanya	1	1	0	0	0	0	0		1	1	0	0	0	0		1	1	0	0	0	0	0	1	1	0	0	0	0
Yes	Yes	Yes	Yes	Yes	Female	60	Widowed	No school/did not complete primary	3	Farming	No	Proper house			Myself		Christian	good	3	Yes	Kupweteka kwa mutu	4	0	0	0	1	0	0		1	1	0	0	0	0		1	1	0	0	0	0	0	1	1	0	0	0	0
Yes	Yes	Yes	Yes	Yes	Female	24	Married	Primary	2	Farming	Yes	Proper house			Someone else, Specify	Husband	Christian	very good	10	No
Yes	Yes	Yes	Yes	Yes	Female	68	Divorced/Separated	Primary	4	Farming	No	Proper house			Myself		Christian	poor	0	Yes	Kupweteka kwa bondo	1	1	0	0	0	0	0		1	1	0	0	0	0		1	1	0	0	0	0	0	1	1	0	0	0	0
Yes	Yes	Yes	Yes	Yes	Female	26	Divorced/Separated	Secondary	4	Farming	Yes	Proper house			Myself		Muslim	very good	0	Yes	Kuphwanya kwa thupi	4	0	0	0	1	0	0		1	1	0	0	0	0		1	1	0	0	0	0	0	1	1	0	0	0	0
Yes	Yes	Yes	Yes	Yes	Female	23	Divorced/Separated	Primary	1	Business	Yes	Temporary shelter in community			Myself		Christian	good	0	Yes	Fever, Headech and feeling cold	1	1	0	0	0	0	0		1	1	0	0	0	0		3 5	0	0	1	0	1	0	1	1	0	0	0	0
Yes	Yes	Yes	Yes	Yes	Female	30	Married	Primary	3	Farming	Yes	Proper house			Someone else, Specify	Husband	Christian	good	0	Yes	Feeling pain on shoulder joint and feeling pain when breathing	1	1	0	0	0	0	0		4	0	0	0	1	0		1	1	0	0	0	0	0	1	1	0	0	0	0
Yes	Yes	Yes	Yes	Yes	Female	22	Divorced/Separated	Secondary	1	Employment	Yes	Proper house			Myself		Christian	good	0	Yes	Coughing and abdominal pains	5	0	0	0	0	1	0		1	1	0	0	0	0		2	0	1	0	0	0	0	1	1	0	0	0	0
Yes	Yes	Yes	Yes	Yes	Female	26	Married	Primary	2	Employment	No	Proper house			Someone else, Specify	Husband	Christian	good	3	Yes	Body pains and abdominal pains	5	0	0	0	0	1	0		1	1	0	0	0	0		1	1	0	0	0	0	0	1	1	0	0	0	0
Yes	Yes	Yes	Yes	Yes	Female	19	Married	Primary	1	Employment	Yes	Proper house			Someone else, Specify	Husband	Christian	good	7	Yes	Malungo (kutentha thupi, ndi mutu kupweteka)	1	1	0	0	0	0	0		1	1	0	0	0	0		3 5	0	0	1	0	1	0	1	1	0	0	0	0
Yes	Yes	Yes	Yes	Yes	Female	19	Married	Primary	1	Farming	Yes	Proper house			Someone else, Specify	Husband	Christian	poor	14	Yes	Headech	1	1	0	0	0	0	0		1	1	0	0	0	0		5	0	0	0	0	1	0	1	1	0	0	0	0
Yes	Yes	Yes	Yes	Yes	Female	25	Divorced/Separated	Primary	3	Farming	No	Proper house			My Father		Christian	good	3	Yes	Abdominal pain	5	0	0	0	0	1	0		1	1	0	0	0	0		1	1	0	0	0	0	0	1	1	0	0	0	0
Yes	Yes	Yes	Yes	Yes	Female	18	Married	Primary	2	Farming	Yes	Proper house			Someone else, Specify	Husband	Christian	good	2	Yes	Headech	1	1	0	0	0	0	0		1	1	0	0	0	0		5	0	0	0	0	1	0	1	1	0	0	0	0
Yes	Yes	Yes	Yes	Yes	Female	26	Married	No school/did not complete primary	2	Farming	Yes	Proper house			Someone else, Specify	Husband	Christian	very poor	14	Yes	Abdominal pain	1	1	0	0	0	0	0		3	0	0	1	0	0		1	1	0	0	0	0	0	1	1	0	0	0	0
Yes	Yes	Yes	Yes	Yes	Female	51	Divorced/Separated	No school/did not complete primary	7	Farming	Yes	Temporary shelter in community			Myself		Christian	poor	7	Yes	Heart pains and diarrhea	2	0	1	0	0	0	0		1	1	0	0	0	0		1	1	0	0	0	0	0	1	1	0	0	0	0
Yes	Yes	Yes	Yes	Yes	Female	32	Married	Secondary	4	Farming	Yes	Temporary shelter in community			Someone else, Specify	Husband	Christian	poor	3	Yes	Abdominal pain	1	1	0	0	0	0	0		1	1	0	0	0	0		1	1	0	0	0	0	0	1	1	0	0	0	0
Yes	Yes	Yes	Yes	Yes	Female	38	Married	Secondary	4	Farming	Yes	Proper house			Someone else, Specify	Husband	Christian	poor	0	Yes	General body pains	1	1	0	0	0	0	0		1	1	0	0	0	0		1	1	0	0	0	0	0	1	1	0	0	0	0
Yes	Yes	Yes	Yes	Yes	Female	30	Married	No school/did not complete primary	5	Farming	Yes	Temporary shelter in community			Someone else, Specify	Husband	Christian	very poor	0	Yes	General body pains and menstrual complications	1	1	0	0	0	0	0		1	1	0	0	0	0		1	1	0	0	0	0	0	1	1	0	0	0	0
Yes	Yes	Yes	Yes	Yes	Male	27	Single	Higher	0	Farming	Yes	Temporary shelter in community			My Mother		Christian	good	7	Yes	Body pains, diarrhea	2	0	1	0	0	0	0		1	1	0	0	0	0		1	1	0	0	0	0	0	5	0	0	0	0	1
Yes	Yes	Yes	Yes	Yes	Female	18	Married	No school/did not complete primary	1	Farming	Yes	Proper house			Someone else, Specify	Husband	Christian	very poor	3	Yes	Coughing	1	1	0	0	0	0	0		3	0	0	1	0	0		2	0	1	0	0	0	0	1	1	0	0	0	0
Yes	Yes	Yes	Yes	Yes	Female	27	Married	No school/did not complete primary	4	Farming	Yes	Temporary shelter in community			Someone else, Specify	Husband	Christian	very poor	3	Yes	General body pains	1	1	0	0	0	0	0		3	0	0	1	0	0		2 5	0	1	0	0	1	0	1	1	0	0	0	0
Yes	Yes	Yes	Yes	Yes	Female	45	Married	Primary	7	Farming	Yes	Temporary shelter in community			Someone else, Specify	Husband	Christian	good	0	Yes	Nsungu, kuwawa kwa nthiti ndi dzino	2	0	1	0	0	0	0		1	1	0	0	0	0		1	1	0	0	0	0	0	3 4	0	0	1	1	0
Yes	Yes	Yes	Yes	Yes	Female	36	Married	Primary	5	Farming	Yes	Temporary shelter in community			Someone else, Specify	Husband	Muslim	good	4	Yes	Nsana ndi nsungu	1	1	0	0	0	0	0		3	0	0	1	0	0		1	1	0	0	0	0	0	1	1	0	0	0	0
Yes	Yes	Yes	Yes	Yes	Female	52	Married	Primary	10	Farming	Yes	Temporary shelter in community			Someone else, Specify	Husband	Christian	very poor	5	Yes	Mutu ndi chifuwa	1	1	0	0	0	0	0		2	0	1	0	0	0		1	1	0	0	0	0	0	1	1	0	0	0	0
Yes	Yes	Yes	Yes	Yes	Female	33	Married	Primary	4	Farming	Yes	Camp	No	36	Someone else, Specify	Husband	Christian	good	0	Yes	Stomachache	5	0	0	0	0	1	0		4	0	0	0	1	0		1	1	0	0	0	0	0	1	1	0	0	0	0
Yes	Yes	Yes	Yes	Yes	Female	20	Married	Primary	1	Farming	No	Proper house			Someone else, Specify	Husband	Christian	good	5	Yes	Headaches	1	1	0	0	0	0	0		3	0	0	1	0	0		1	1	0	0	0	0	0	1	1	0	0	0	0
Yes	Yes	Yes	Yes	Yes	Female	21	Married	Primary	1	Farming	No	Proper house			Someone else, Specify	Husband	Christian	very good	0	Yes	Nthiti kuwawa	1	1	0	0	0	0	0		1	1	0	0	0	0		1	1	0	0	0	0	0	1	1	0	0	0	0
Yes	Yes	Yes	Yes	Yes	Female	24	Married	Primary	2	Farming	No	Proper house			Someone else, Specify	Husband	Muslim	good	10	Yes	Mkono kufa zanzi ndikuphwanya	1	1	0	0	0	0	0		4	0	0	0	1	0		1	1	0	0	0	0	0	1	1	0	0	0	0
Yes	Yes	Yes	Yes	Yes	Female	28	Married	Primary	4	Farming	Yes	Proper house			Someone else, Specify	Husband	Christian	very good	0	Yes	Body pains and throat soles	1	1	0	0	0	0	0		1	1	0	0	0	0		1	1	0	0	0	0	0	1	1	0	0	0	0
Yes	Yes	Yes	Yes	Yes	Male	59	Widowed	Primary	3	Farming	No	Proper house			Myself		Christian	good	0	Yes	Kupweteka kwa miyendo ndi nsana	1	1	0	0	0	0	0		1	1	0	0	0	0		1	1	0	0	0	0	0	1	1	0	0	0	0
Yes	Yes	Yes	Yes	Yes	Female	55	Widowed	Primary	2	Farming	No	Proper house			Myself		Christian	good	0	Yes	Bala Chala chakumanja ndi kuphwanya kwa mafupa	1	1	0	0	0	0	0		1	1	0	0	0	0		1	1	0	0	0	0	0	1	1	0	0	0	0
Yes	Yes	Yes	Yes	Yes	Male	20	Single	Secondary	0	Farming	No	Proper house			My Father		Christian	good	0	Yes	Kutsekula mmimba	2	0	1	0	0	0	0		1	1	0	0	0	0		1	1	0	0	0	0	0	1	1	0	0	0	0
Yes	Yes	Yes	Yes	Yes	Male	61	Married	Primary	6	Farming	Yes	Proper house			Myself		Christian	good	0	Yes	Kupweteka kwa nkono ndi dzanzi	1	1	0	0	0	0	0		1	1	0	0	0	0		1	1	0	0	0	0	0	1	1	0	0	0	0
Yes	Yes	Yes	Yes	Yes	Female	23	Single	Secondary	1	Business	No	Proper house			My Father		Christian	poor	0	Yes	Kukomoka	4	0	0	0	1	0	0		1	1	0	0	0	0		1	1	0	0	0	0	0	1	1	0	0	0	0
Yes	Yes	Yes	Yes	Yes	Female	28	Married	Primary	3	Farming	No	Proper house			Someone else, Specify	Husband	Christian	good	0	Yes	Cough, headache and kuwawa kwa nthiti	1	1	0	0	0	0	0		1	1	0	0	0	0		1	1	0	0	0	0	0	1	1	0	0	0	0
Yes	Yes	Yes	Yes	Yes	Female	19	Single	Primary	0	Farming	No	Proper house			My Father		Christian	good	0	Yes	Kuphwanya kwa thupi	4	0	0	0	1	0	0		1	1	0	0	0	0		1	1	0	0	0	0	0	1	1	0	0	0	0
Yes	Yes	Yes	Yes	Yes	Male	66	Married	Primary	11	Farming	No	Proper house			Myself		Christian	good	0	Yes	Kuotcha kwa mwendo	1	1	0	0	0	0	0		1	1	0	0	0	0		1	1	0	0	0	0	0	1	1	0	0	0	0
Yes	Yes	Yes	Yes	Yes	Male	71	Married	Primary	8	Farming	No	Proper house			Myself		Christian	good	0	Yes	Headech	1	1	0	0	0	0	0		1	1	0	0	0	0		5	0	0	0	0	1	0	1	1	0	0	0	0
Yes	Yes	Yes	Yes	Yes	Male	54	Married	Primary	4	Farming	Yes	Camp	Yes	5	Myself		Christian	good	7	Yes	General body pains	1	1	0	0	0	0	0		1	1	0	0	0	0		1	1	0	0	0	0	0	1	1	0	0	0	0
Yes	Yes	Yes	Yes	Yes	Male	47	Married	Primary	2	Farming	No	Proper house			Myself		Christian	good	0	Yes	Malaria	1	1	0	0	0	0	0		1	1	0	0	0	0		2 6	0	1	0	0	0	1	1	1	0	0	0	0
Yes	Yes	Yes	Yes	Yes	Female	46	Married	Primary	5	Farming	Yes	Proper house			Myself		Christian	good	0	Yes	Lashes, headache and poor sight	1	1	0	0	0	0	0		1	1	0	0	0	0		5	0	0	0	0	1	0	1	1	0	0	0	0
Yes	Yes	Yes	Yes	Yes	Female	32	Divorced/Separated	Primary	4	Employment	No	Proper house			Myself		Christian	poor	1	Yes	Msana ukupweteka	1	1	0	0	0	0	0		1	1	0	0	0	0		1	1	0	0	0	0	0	1	1	0	0	0	0
Yes	Yes	Yes	Yes	Yes	Female	19	Single	Primary	0	Farming	Yes	Proper house			My Father		Christian	very good	0	Yes	Zino kupweteka	1	1	0	0	0	0	0		1	1	0	0	0	0		1	1	0	0	0	0	0	1	1	0	0	0	0
Yes	Yes	Yes	Yes	Yes	Female	32	Widowed	No school/did not complete primary	5	Farming	No	Proper house			Myself		Christian	very poor	7	Yes	Stomachache and backache	1	1	0	0	0	0	0		1	1	0	0	0	0		1	1	0	0	0	0	0	1	1	0	0	0	0
Yes	Yes	Yes	Yes	Yes	Female	30	Cohabitating/Partnered	No school/did not complete primary	4	Farming	Yes	Temporary shelter in community			Myself		Christian	very poor	0	Yes	Heart burn and abdominal pain	1	1	0	0	0	0	0		1	1	0	0	0	0		1	1	0	0	0	0	0	1	1	0	0	0	0
Yes	Yes	Yes	Yes	Yes	Female	20	Divorced/Separated	No school/did not complete primary	1	Farming	Yes	Temporary shelter in community			Myself		Christian	very poor	7	Yes	Heart burn	1	1	0	0	0	0	0		1	1	0	0	0	0		1	1	0	0	0	0	0	1	1	0	0	0	0
Yes	Yes	Yes	Yes	Yes	Female	32	Married	Secondary	4	Farming	Yes	Temporary shelter in community			Someone else, Specify	Husband	Christian	good	3	Yes	Pain in my legs	1	1	0	0	0	0	0		1	1	0	0	0	0		1	1	0	0	0	0	0	1	1	0	0	0	0
Yes	Yes	Yes	Yes	Yes	Female	21	Cohabitating/Partnered	Primary	1	Farming	No	Proper house			My Father		Christian	good	2	Yes	Diarrhea and backache	2	0	1	0	0	0	0		1	1	0	0	0	0		1	1	0	0	0	0	0	1	1	0	0	0	0
Yes	Yes	Yes	Yes	Yes	Female	19	Cohabitating/Partnered	Secondary	0	Farming	Yes	Temporary shelter in community			My Father		Christian	good	5	Yes	Dentist	1	1	0	0	0	0	0		1	1	0	0	0	0		1	1	0	0	0	0	0	1	1	0	0	0	0
Yes	Yes	Yes	Yes	Yes	Male	52	Married	No school/did not complete primary	7	Farming	Yes	Camp	No	3	Myself		Christian	poor	5	Yes	Wound	1	1	0	0	0	0	0		1	1	0	0	0	0		1	1	0	0	0	0	0	1	1	0	0	0	0
Yes	Yes	Yes	Yes	Yes	Female	21	Single	Secondary	1	Farming	Yes	Proper house			My Father		Christian	very good	1	Yes	Chifuwa and stomachache	5	0	0	0	0	1	0		2	0	1	0	0	0		1	1	0	0	0	0	0	1	1	0	0	0	0
Yes	Yes	Yes	Yes	Yes	Female	20	Married	Secondary	1	Farming	Yes	Temporary shelter in community			Someone else, Specify	Husband	Christian	good	3	Yes	Chifuwa ndi chimfine	5	0	0	0	0	0	1	Ulcers	2	0	1	0	0	0		1	1	0	0	0	0	0	1	1	0	0	0	0
Yes	Yes	Yes	Yes	Yes	Female	42	Single	Primary	4	Other	Yes	Camp	Yes	4	Myself		Christian	very poor	3	Yes	Body pains	1	1	0	0	0	0	0		1	1	0	0	0	0		1	1	0	0	0	0	0	1	1	0	0	0	0
Yes	Yes	Yes	Yes	Yes	Female	35	Married	Primary	5	Farming	Yes	Proper house			Someone else, Specify	Husband	Christian	very good	7	Yes	Nsungu	1	1	0	0	0	0	0		1	1	0	0	0	0		1	1	0	0	0	0	0	1	1	0	0	0	0
Yes	Yes	Yes	Yes	Yes	Female	24	Married	Primary	2	Business	Yes	Camp	Yes	4	Someone else, Specify	Husband	Christian	good	2	Yes	Body pains and stomachache	2 4	0	1	0	1	0	0		1	1	0	0	0	0		1	1	0	0	0	0	0	2	0	1	0	0	0
Yes	Yes	Yes	Yes	Yes	Female	37	Married	Primary	6	Farming	Yes	Temporary shelter in community			Someone else, Specify	Husband	Christian	good	3	Yes	Mutu ndi chifuwa	1	1	0	0	0	0	0		2	0	1	0	0	0		1	1	0	0	0	0	0	1	1	0	0	0	0
Yes	Yes	Yes	Yes	Yes	Female	70	Widowed	No school/did not complete primary	2	Farming	Yes	Proper house			Myself		Christian	poor	2	Yes	Kupweteka kwa mutu	4	0	0	0	1	0	0		1	1	0	0	0	0		1	1	0	0	0	0	0	1	1	0	0	0	0
Yes	Yes	Yes	Yes	Yes	Female	26	Married	Primary	3	Farming	Yes	Proper house			Myself		Christian	good	0	No
Yes	Yes	Yes	Yes	Yes	Female	36	Married	Primary	5	Farming	Yes	Proper house			Someone else, Specify	Husband	Christian	good	0	Yes	Kutsekula mmimba	2	0	1	0	0	0	0		1	1	0	0	0	0		1	1	0	0	0	0	0	1	1	0	0	0	0
Yes	Yes	Yes	Yes	Yes	Female	37	Widowed	Primary	7	Farming	Yes	Temporary shelter in community			Myself		Christian	good	0	Yes	Kuphwanya kwa thupi ndi kupweteka kwa maso	1	1	0	0	0	0	0		1	1	0	0	0	0		1	1	0	0	0	0	0	1	1	0	0	0	0
Yes	Yes	Yes	Yes	Yes	Male	19	Single	Primary	0	Farming	Yes	Proper house			My Father		Christian	good	0	Yes	Kuphwanya kwa thupi ndi kupweteka kwa mutu	4	0	0	0	1	0	0		1	1	0	0	0	0		1	1	0	0	0	0	0	1	1	0	0	0	0
Yes	Yes	Yes	Yes	Yes	Female	30	Married	Secondary	2	Employment	No	Proper house			Someone else, Specify	Husband	Christian	good	0	Yes	Kupweteka kwa nsana	1	1	0	0	0	0	0		1	1	0	0	0	0		1	1	0	0	0	0	0	1	1	0	0	0	0
Yes	Yes	Yes	Yes	Yes	Female	27	Divorced/Separated	Secondary	3	Farming	Yes	Temporary shelter in community			Myself		Christian	very poor	1	Yes	Headache and diarrhea	2	0	1	0	0	0	0		1	1	0	0	0	0		3	0	0	1	0	0	0	3	0	0	1	0	0
Yes	Yes	Yes	Yes	Yes	Female	23	Married	No school/did not complete primary	2	Farming	Yes	Temporary shelter in community			Someone else, Specify	Husband	Christian	very poor	3	Yes	Swollen foot and diarrhea	2	0	1	0	0	0	0		1	1	0	0	0	0		1	1	0	0	0	0	0	1	1	0	0	0	0
Yes	Yes	Yes	Yes	Yes	Female	21	Married	No school/did not complete primary	2	Farming	Yes	Temporary shelter in community			Someone else, Specify	Husband	Christian	poor	0	Yes	Abdominal pain and backache	1	1	0	0	0	0	0		1	1	0	0	0	0		1	1	0	0	0	0	0	1	1	0	0	0	0
Yes	Yes	Yes	Yes	Yes	Female	19	Married	No school/did not complete primary	1	Farming	Yes	Temporary shelter in community			Someone else, Specify	Husband	Christian	very good	7	Yes	Coughing	1	1	0	0	0	0	0		3	0	0	1	0	0		2 5	0	1	0	0	1	0	1	1	0	0	0	0
Yes	Yes	Yes	Yes	Yes	Female	26	Married	No school/did not complete primary	3	Farming	Yes	Camp	Yes	20	Someone else, Specify	Husband	Christian	very poor	4	Yes	Malaria	1	1	0	0	0	0	0		1	1	0	0	0	0		1	1	0	0	0	0	0	5	0	0	0	0	1
Yes	Yes	Yes	Yes	Yes	Female	18	Married	No school/did not complete primary	1	Farming	Yes	Temporary shelter in community			Someone else, Specify	Husband	Christian	good	3	Yes	Headache	1	1	0	0	0	0	0		1	1	0	0	0	0		5	0	0	0	0	1	0	1	1	0	0	0	0
Yes	Yes	Yes	Yes	Yes	Male	19	Single	No school/did not complete primary	1	Farming	Yes	Camp	Yes	8	My Father		Christian	very poor	2	Yes	Rash and sore throat	1	1	0	0	0	0	0		3	0	0	1	0	0		4	0	0	0	1	0	0	3 4	0	0	1	1	0
Yes	Yes	Yes	Yes	Yes	Female	19	Married	No school/did not complete primary	1	Farming	No	Proper house			Someone else, Specify	Husband	Muslim	good	2	Yes	Headache	1	1	0	0	0	0	0		1	1	0	0	0	0		5	0	0	0	0	1	0	1	1	0	0	0	0
Yes	Yes	Yes	Yes	Yes	Female	53	Married	Primary	6	Farming	Yes	Proper house			Myself		Christian	good	0	Yes	Blood pressure and general body pains	1	1	0	0	0	0	0		1	1	0	0	0	0		1	1	0	0	0	0	0	1	1	0	0	0	0
Yes	Yes	Yes	Yes	Yes	Female	30	Married	Primary	2	Farming	Yes	Temporary shelter in community			Someone else, Specify	Husband	Christian	poor	7	Yes	Joint pains especially back	1	1	0	0	0	0	0		1	1	0	0	0	0		1	1	0	0	0	0	0	1	1	0	0	0	0
Yes	Yes	Yes	Yes	Yes	Male	40	Divorced/Separated	Primary	4	Farming	Yes	Temporary shelter in community			Myself		Christian	good	2	Yes	Coughing	1	1	0	0	0	0	0		3	0	0	1	0	0		1	1	0	0	0	0	0	1	1	0	0	0	0
Yes	Yes	Yes	Yes	Yes	Female	22	Divorced/Separated	Primary	1	Farming	No	Proper house			My Father		Christian	good	0	Yes	Mumimba	2	0	1	0	0	0	0		1	1	0	0	0	0		1	1	0	0	0	0	0	1	1	0	0	0	0
Yes	Yes	Yes	Yes	Yes	Female	68	Widowed	No school/did not complete primary	0	Farming	Yes	Temporary shelter in community			Myself		Christian	poor	7	Yes	Mtima kuthamanga, ndi mumimba kulira	5	0	0	0	0	1	0		1	1	0	0	0	0		1	1	0	0	0	0	0	1	1	0	0	0	0
Yes	Yes	Yes	Yes	Yes	Male	29	Married	Primary	2	Business	No	Proper house			Myself		Christian	very good	0	Yes	Headech and fever	1	1	0	0	0	0	0		1	1	0	0	0	0		3 5	0	0	1	0	1	0	1	1	0	0	0	0
Yes	Yes	Yes	Yes	Yes	Female	58	Married	No school/did not complete primary	8	Farming	No	Proper house			Someone else, Specify	Husband	Christian	good	2	Yes	Headech and coughing	1	1	0	0	0	0	0		1	1	0	0	0	0		2 5	0	1	0	0	1	0	1	1	0	0	0	0
Yes	Yes	Yes	Yes	Yes	Female	28	Married	Primary	3	Farming	Yes	Camp	Yes	5	Someone else, Specify	Husband	Christian	poor	0	Yes	Malungo	1	1	0	0	0	0	0		2	0	1	0	0	0		1	1	0	0	0	0	0	4	0	0	0	1	0
Yes	Yes	Yes	Yes	Yes	Female	42	Single	Primary	8	Farming	No	Proper house			Myself		Christian	good	7	Yes	Heart palpitations and headache	1	1	0	0	0	0	0		2	0	1	0	0	0		1	1	0	0	0	0	0	3 4	0	0	1	1	0
Yes	Yes	Yes	Yes	Yes	Male	37	Single	Primary	4	Farming	No	Proper house			Myself		Christian	good	7	Yes	Headache and high body temperature	1	1	0	0	0	0	0		1	1	0	0	0	0		1	1	0	0	0	0	0	1	1	0	0	0	0
Yes	Yes	Yes	Yes	Yes	Female	23	Married	Secondary	2	Farming	Yes	Temporary shelter in community			Someone else, Specify	Husband	Muslim	good	3	Yes	Headache and stomachache	5	0	0	0	0	1	0		2	0	1	0	0	0		1	1	0	0	0	0	0	1	1	0	0	0	0
Yes	Yes	Yes	Yes	Yes	Female	32	Single	Primary	3	Farming	Yes	Camp	Yes	4	Myself		Christian	good	0	Yes	Headache	1	1	0	0	0	0	0		1	1	0	0	0	0		2	0	1	0	0	0	0	1	1	0	0	0	0
Yes	Yes	Yes	Yes	Yes	Female	79	Widowed	Primary	3	Farming	No	Proper house			Someone else, Specify	Mwana wanga wa mkazi	Christian	poor	14	Yes	Nsana and body pains	2	0	1	0	0	0	0		1	1	0	0	0	0		1	1	0	0	0	0	0	2 3 5	0	1	1	0	1
Yes	Yes	Yes	Yes	Yes	Female	30	Married	Primary	4	Business	Yes	Camp	Yes	5	Someone else, Specify	Husband	Christian	poor	0	Yes	Nsana	1	1	0	0	0	0	0		1	1	0	0	0	0		1	1	0	0	0	0	0	1	1	0	0	0	0
Yes	Yes	Yes	Yes	Yes	Male	18	Single	Primary	0	Other	No	Proper house			My Mother		Christian	good	1	Yes	Kutupa ndi kupweteka kwa maso	1	1	0	0	0	0	0		1	1	0	0	0	0		1	1	0	0	0	0	0	1	1	0	0	0	0
Yes	Yes	Yes	Yes	Yes	Female	42	Widowed	Primary	3	Farming	Yes	Proper house			Myself		Christian	poor	0	Yes	Mutu kuwawa	2	0	1	0	0	0	0		1	1	0	0	0	0		1	1	0	0	0	0	0	1	1	0	0	0	0
Yes	Yes	Yes	Yes	Yes	Female	27	Married	Primary	2	Farming	No	Proper house			Someone else, Specify	Husband	Christian	good	3	No
Yes	Yes	Yes	Yes	Yes	Female	28	Divorced/Separated	Primary	2	Farming	No	Proper house			My Father		Christian	poor	20	Yes	Kupweteka kwa mmimba	1	1	0	0	0	0	0		1	1	0	0	0	0		1	1	0	0	0	0	0	1	1	0	0	0	0
Yes	Yes	Yes	Yes	Yes	Female	75	Divorced/Separated	No school/did not complete primary	2	Farming	Yes	Temporary shelter in community			Myself		Christian	good	4	Yes	Kuphwanya kwa thupi ndi kupweteka kwa mutu ndi nthiti	1	1	0	0	0	0	0		1	1	0	0	0	0		1	1	0	0	0	0	0	1	1	0	0	0	0
Yes	Yes	Yes	Yes	Yes	Male	35	Married	Secondary	2	Business	No	Proper house			Myself		Christian	good	10	Yes	Kupweteka kwa mutu nsana ndi ma joints	1	1	0	0	0	0	0		1	1	0	0	0	0		1	1	0	0	0	0	0	1	1	0	0	0	0
Yes	Yes	Yes	Yes	Yes	Female	22	Married	Primary	1	Farming	No	Proper house			Someone else, Specify	Husband	Christian	good	0	No
Yes	Yes	Yes	Yes	Yes	Female	76	Divorced/Separated	No school/did not complete primary	4	Farming	Yes	Camp	Yes	3	Myself		Christian	poor	0	Yes	General body pain	1	1	0	0	0	0	0		1	1	0	0	0	0		1	1	0	0	0	0	0	1	1	0	0	0	0
Yes	Yes	Yes	Yes	Yes	Female	52	Divorced/Separated	No school/did not complete primary	6	Farming	Yes	Temporary shelter in community			Myself		Christian	very poor	0	Yes	Backache	1	1	0	0	0	0	0		1	1	0	0	0	0		1	1	0	0	0	0	0	1	1	0	0	0	0
Yes	Yes	Yes	Yes	Yes	Male	25	Married	No school/did not complete primary	2	Business	Yes	Camp	Yes	3	Myself		Christian	poor	2	Yes	Dental problem	1	1	0	0	0	0	0		1	1	0	0	0	0		1	1	0	0	0	0	0	1	1	0	0	0	0
Yes	Yes	Yes	Yes	Yes	Female	42	Married	No school/did not complete primary	3	Farming	Yes	Proper house			Someone else, Specify	Husband	Christian	very poor	3	Yes	Swollen leg	1	1	0	0	0	0	0		1	1	0	0	0	0		1	1	0	0	0	0	0	1	1	0	0	0	0
Yes	Yes	Yes	Yes	Yes	Female	23	Married	No school/did not complete primary	2	Business	Yes	Proper house			Someone else, Specify	Husband	Christian	good	0	Yes	Coughing, headache	1	1	0	0	0	0	0		3	0	0	1	0	0		2 5	0	1	0	0	1	0	1	1	0	0	0	0
Yes	Yes	Yes	Yes	Yes	Female	18	Married	No school/did not complete primary	1	Farming	Yes	Proper house			Someone else, Specify	Husband	Christian	good	0	Yes	Abdominal pain and sore throat	1	1	0	0	0	0	0		3	0	0	1	0	0		2 4	0	1	0	1	0	0	1	1	0	0	0	0
Yes	Yes	Yes	Yes	Yes	Male	34	Married	Secondary	2	Farming	No	Proper house			Myself		Christian	very poor	5	Yes	General body pains	1	1	0	0	0	0	0		2	0	1	0	0	0		1	1	0	0	0	0	0	1	1	0	0	0	0
Yes	Yes	Yes	Yes	Yes	Female	24	Divorced/Separated	Primary	2	Farming	Yes	Temporary shelter in community			Myself		Christian	good	0	Yes	Coughing	1	1	0	0	0	0	0		1	1	0	0	0	0		2	0	1	0	0	0	0	1	1	0	0	0	0
Yes	Yes	Yes	Yes	Yes	Female	25	Married	Secondary	2	Employment	No	Proper house			Someone else, Specify	Husband	Christian	good	7	Yes	Mumimba kupota	5	0	0	0	0	1	0		1	1	0	0	0	0		1	1	0	0	0	0	0	1	1	0	0	0	0
Yes	Yes	Yes	Yes	Yes	Female	68	Widowed	Primary	8	Other	Yes	Temporary shelter in community			Myself		Christian	poor	7	Yes	Msana ukupweteka, mumimba kuwotcha	5	0	0	0	0	1	0		1	1	0	0	0	0		1	1	0	0	0	0	0	1	1	0	0	0	0
Yes	Yes	Yes	Yes	Yes	Female	21	Married	Secondary	1	Farming	No	Proper house			Someone else, Specify	Husband	Christian	good	2	Yes	Kuwotcha mumimba, Headech	5	0	0	0	0	1	0		1	1	0	0	0	0		5	0	0	0	0	1	0	1	1	0	0	0	0
Yes	Yes	Yes	Yes	Yes	Female	20	Married	Primary	1	Farming	No	Proper house			Someone else, Specify	Husband	Christian	good	0	Yes	Headech and mumimba kupweteka	5	0	0	0	0	1	0		1	1	0	0	0	0		1	1	0	0	0	0	0	1	1	0	0	0	0
Yes	Yes	Yes	Yes	Yes	Female	28	Divorced/Separated	Secondary	1	Business	Yes	Proper house			My Father		Christian	poor	0	Yes	Coughing and Headech	1	1	0	0	0	0	0		1	1	0	0	0	0		1	1	0	0	0	0	0	1	1	0	0	0	0
Yes	Yes	Yes	Yes	Yes	Male	29	Married	Primary	2	Business	Yes	Temporary shelter in community			Myself		Christian	good	0	Yes	Coughing	1	1	0	0	0	0	0		1	1	0	0	0	0		1	1	0	0	0	0	0	1	1	0	0	0	0
Yes	Yes	Yes	Yes	Yes	Male	18	Single	Primary	0	Farming	No	Proper house			My Father		Christian	good	0	Yes	Headech and fever	1	1	0	0	0	0	0		1	1	0	0	0	0		3 5	0	0	1	0	1	0	1	1	0	0	0	0
Yes	Yes	Yes	Yes	Yes	Female	24	Married	Secondary	2	Farming	Yes	Temporary shelter in community			Someone else, Specify	Husband	Christian	poor	0	Yes	Headache	1	1	0	0	0	0	0		5	0	0	0	0	1	Asthma	1	1	0	0	0	0	0	1	1	0	0	0	0
Yes	Yes	Yes	Yes	Yes	Female	63	Single	Primary	7	Other	Yes	Camp	Yes	3	Myself		Christian	good	0	No
Yes	Yes	Yes	Yes	Yes	Male	29	Married	Primary	2	Farming	Yes	Camp	Yes	4	Myself		Christian	poor	3	Yes	Dzino	1	1	0	0	0	0	0		2	0	1	0	0	0		1	1	0	0	0	0	0	1	1	0	0	0	0
Yes	Yes	Yes	Yes	Yes	Female	32	Married	Primary	4	Farming	No	Proper house			Someone else, Specify	Husband	Christian	good	0	Yes	Body pains and stomachache	5	0	0	0	0	1	0		1	1	0	0	0	0		1	1	0	0	0	0	0	1	1	0	0	0	0
Yes	Yes	Yes	Yes	Yes	Female	47	Single	Primary	4	Other	Yes	Camp	Yes	5	Myself		Christian	very good	0	Yes	Asthma body pains	1	1	0	0	0	0	0		1	1	0	0	0	0		1	1	0	0	0	0	0	1	1	0	0	0	0
Yes	Yes	Yes	Yes	Yes	Female	33	Married	Primary	3	Other	No	Proper house			Someone else, Specify	Husband	Christian	good	0	Yes	Fever and headache	1	1	0	0	0	0	0		2	0	1	0	0	0		1	1	0	0	0	0	0	1	1	0	0	0	0
Yes	Yes	Yes	Yes	Yes	Female	19	Married	Secondary	1	Farming	No	Proper house			Someone else, Specify	Husband	Christian	good	7	Yes	Headache, stomachache and throat soles	5	0	0	0	0	1	0		1	1	0	0	0	0		1	1	0	0	0	0	0	1	1	0	0	0	0
Yes	Yes	Yes	Yes	Yes	Male	52	Married	Primary	4	Farming	No	Proper house			Myself		Christian	good	4	Yes	Kupweteka kwa miyendo	2	0	1	0	0	0	0		1	1	0	0	0	0		1	1	0	0	0	0	0	1	1	0	0	0	0
Yes	Yes	Yes	Yes	Yes	Female	54	Divorced/Separated	Primary	2	Business	No	Proper house			Myself		Christian	good	0	Yes	Kupweteka kwa mmimba	1	1	0	0	0	0	0		1	1	0	0	0	0		1	1	0	0	0	0	0	1	1	0	0	0	0
Yes	Yes	Yes	Yes	Yes	Female	19	Single	Secondary	0	Employment	Yes	Camp	No	3	My Father		Christian	good	0	Yes	Kuwawa kwa mutu	4	0	0	0	1	0	0		1	1	0	0	0	0		1	1	0	0	0	0	0	1	1	0	0	0	0
Yes	Yes	Yes	Yes	Yes	Female	33	Married	Primary	2	Business	No	Proper house			Someone else, Specify	Husband	Christian	good	0	Yes	Kupweteka kwa nsana	1	1	0	0	0	0	0		1	1	0	0	0	0		1	1	0	0	0	0	0	1	1	0	0	0	0
Yes	Yes	Yes	Yes	Yes	Female	60	Widowed	No school/did not complete primary	2	Farming	Yes	Proper house			Myself		Christian	poor	3	Yes	Kuphwanya kwa nsana miyendo ndi chifuwa	1	1	0	0	0	0	0		1	1	0	0	0	0		1	1	0	0	0	0	0	1	1	0	0	0	0
Yes	Yes	Yes	Yes	Yes	Female	36	Married	Primary	5	Farming	Yes	Proper house			Someone else, Specify	Husband	Christian	good	0	No
Yes	Yes	Yes	Yes	Yes	Female	29	Married	Primary	3	Farming	No	Proper house			Someone else, Specify	Husband	Christian	good	2	Yes	Kuphwanya kwa thupi ndi chifuwa	1	1	0	0	0	0	0		1	1	0	0	0	0		1	1	0	0	0	0	0	1	1	0	0	0	0
Yes	Yes	Yes	Yes	Yes	Male	18	Single	Primary	0	Employment	No	Proper house			Myself		Christian	good	0	Yes	Kupweteka kwa mutu ndi kuphwanya kwa thupi	1	1	0	0	0	0	0		1	1	0	0	0	0		1	1	0	0	0	0	0	1	1	0	0	0	0
Yes	Yes	Yes	Yes	Yes	Female	75	Married	No school/did not complete primary	7	Farming	No	Proper house			Someone else, Specify	Husband	Christian	very poor	3	Yes	Hypertension	1	1	0	0	0	0	0		1	1	0	0	0	0		1	1	0	0	0	0	0	1	1	0	0	0	0
Yes	Yes	Yes	Yes	Yes	Male	61	Married	Primary	1	Farming	No	Proper house			Myself		Christian	good	0	Yes	Knee problems, heartburn and fever	1	1	0	0	0	0	0		3	0	0	1	0	0		2	0	1	0	0	0	0	1	1	0	0	0	0
Yes	Yes	Yes	Yes	Yes	Female	29	Married	No school/did not complete primary	2	Farming	Yes	Proper house			Someone else, Specify	Husband	Christian	very poor	14	Yes	Hip joint problems	1	1	0	0	0	0	0		1	1	0	0	0	0		1	1	0	0	0	0	0	1	1	0	0	0	0
Yes	Yes	Yes	Yes	Yes	Female	19	Married	No school/did not complete primary	1	Farming	Yes	Proper house			Someone else, Specify	Husband	Christian	good	1	Yes	Backache	1	1	0	0	0	0	0		1	1	0	0	0	0		1	1	0	0	0	0	0	1	1	0	0	0	0
Yes	Yes	Yes	Yes	Yes	Female	20	Married	No school/did not complete primary	1	Farming	Yes	Temporary shelter in community			Someone else, Specify	Husband	Christian	poor	0	Yes	Malaria	1	1	0	0	0	0	0		1	1	0	0	0	0		1	1	0	0	0	0	0	1	1	0	0	0	0
Yes	Yes	Yes	Yes	Yes	Female	28	Married	No school/did not complete primary	5	Farming	No	Proper house			Someone else, Specify	Husband	Christian	very poor	0	Yes	Malaria	1	1	0	0	0	0	0		1	1	0	0	0	0		1	1	0	0	0	0	0	1	1	0	0	0	0
Yes	Yes	Yes	Yes	Yes	Male	73	Married	No school/did not complete primary	7	Farming	Yes	Temporary shelter in community			Myself		Christian	poor	3	Yes	General body pains and intestinal worms	1	1	0	0	0	0	0		1	1	0	0	0	0		1	1	0	0	0	0	0	1	1	0	0	0	0
Yes	Yes	Yes	Yes	Yes	Male	45	Married	No school/did not complete primary	6	Farming	Yes	Temporary shelter in community			Myself		Christian	very poor	4	Yes	General body pains	1	1	0	0	0	0	0		1	1	0	0	0	0		1	1	0	0	0	0	0	4	0	0	0	1	0
Yes	Yes	Yes	Yes	Yes	Female	29	Married	Primary	3	Farming	Yes	Temporary shelter in community			Myself		Christian	very poor	25	Yes	Headache	1	1	0	0	0	0	0		1	1	0	0	0	0		1	1	0	0	0	0	0	1	1	0	0	0	0
Yes	Yes	Yes	Yes	Yes	Female	49	Married	Primary	5	Farming	Yes	Proper house			Myself		Christian	good	0	Yes	Body pains	1	1	0	0	0	0	0		1	1	0	0	0	0		1	1	0	0	0	0	0	1	1	0	0	0	0
Yes	Yes	Yes	Yes	Yes	Female	26	Divorced/Separated	Primary	2	Farming	No	Proper house			Myself		Christian	good	2	Yes	Body pains	1	1	0	0	0	0	0		4	0	0	0	1	0		1	1	0	0	0	0	0	1	1	0	0	0	0
Yes	Yes	Yes	Yes	Yes	Female	64	Married	Primary	1	Farming	No	Proper house			Someone else, Specify	Husband	Christian	good	12	Yes	Heart disease	1	1	0	0	0	0	0		1	1	0	0	0	0		1	1	0	0	0	0	0	1	1	0	0	0	0
Yes	Yes	Yes	Yes	Yes	Female	20	Single	Secondary	1	Farming	Yes	Temporary shelter in community			My Mother		Christian	good	1	Yes	Body pains	1	1	0	0	0	0	0		2	0	1	0	0	0		1	1	0	0	0	0	0	1	1	0	0	0	0
Yes	Yes	Yes	Yes	Yes	Female	33	Married	Primary	5	Employment	No	Proper house			Someone else, Specify	Husband	Christian	poor	0	Yes	Miyendo and heart issues	1	1	0	0	0	0	0		1	1	0	0	0	0		1	1	0	0	0	0	0	1	1	0	0	0	0
Yes	Yes	Yes	Yes	Yes	Male	45	Married	Primary	6	Farming	Yes	Camp	No	4	Myself		Christian	good	0	Yes	Dihorrea	2	0	1	0	0	0	0		1	1	0	0	0	0		1	1	0	0	0	0	0	1	1	0	0	0	0
Yes	Yes	Yes	Yes	Yes	Female	65	Divorced/Separated	Primary	1	Farming	No	Proper house			My Aunt/Uncle		Christian	poor	30	Yes	Body pains	1	1	0	0	0	0	0		1	1	0	0	0	0		1	1	0	0	0	0	0	2	0	1	0	0	0
Yes	Yes	Yes	Yes	Yes	Female	28	Married	Primary	2	Farming	Yes	Proper house			Someone else, Specify	Husband	Christian	very good	0	No
Yes	Yes	Yes	Yes	Yes	Female	18	Single	Secondary	0	Employment	No	Proper house			My Mother		Christian	good	0	Yes	Thupi kuphwanya	1	1	0	0	0	0	0		1	1	0	0	0	0		1	1	0	0	0	0	0	1	1	0	0	0	0
Yes	Yes	Yes	Yes	Yes	Female	52	Married	Primary	5	Farming	Yes	Proper house			Someone else, Specify	Husband	Christian	good	0	Yes	Kukomoka, chizumbazumba, mmimba kuthamanga	1	1	0	0	0	0	0		1	1	0	0	0	0		1	1	0	0	0	0	0	1	1	0	0	0	0
Yes	Yes	Yes	Yes	Yes	Female	20	Married	Primary	1	Farming	No	Proper house			Someone else, Specify	Husband	Christian	good	7	Yes	Kuzizira, thupi kuphwanya	2	0	1	0	0	0	0		1	1	0	0	0	0		1	1	0	0	0	0	0	1	1	0	0	0	0
Yes	Yes	Yes	Yes	Yes	Male	18	Single	Primary	0	Employment	No	Proper house			My Father		Muslim	good	3	Yes	Nsungu thupi lonse	2	0	1	0	0	0	0		1	1	0	0	0	0		1	1	0	0	0	0	0	1	1	0	0	0	0
Yes	Yes	Yes	Yes	Yes	Female	55	Widowed	Primary	3	Farming	Yes	Proper house			Myself		Christian	poor	3	Yes	Nsana	1	1	0	0	0	0	0		1	1	0	0	0	0		1	1	0	0	0	0	0	1	1	0	0	0	0
Yes	Yes	Yes	Yes	Yes	Female	18	Single	Primary	0	Employment	No	Proper house			My Father		Christian	good	0	Yes	Chifuwa	4	0	0	0	1	0	0		1	1	0	0	0	0		1	1	0	0	0	0	0	1	1	0	0	0	0
Yes	Yes	Yes	Yes	Yes	Female	34	Married	Primary	3	Farming	No	Proper house			Someone else, Specify	Husband	Christian	good	2	No
Yes	Yes	Yes	Yes	Yes	Female	48	Married	No school/did not complete primary	7	Farming	Yes	Proper house			Someone else, Specify	Husband	Christian	good	3	Yes	Kuphwanya thupi ndi kukhosomola	1	1	0	0	0	0	0		1	1	0	0	0	0		1	1	0	0	0	0	0	1	1	0	0	0	0
Yes	Yes	Yes	Yes	Yes	Male	36	Married	Primary	10	Farming	No	Proper house			Myself		Christian	good	0	Yes	Abdominal pains and gas	5	0	0	0	0	1	0		1	1	0	0	0	0		1	1	0	0	0	0	0	1	1	0	0	0	0
Yes	Yes	Yes	Yes	Yes	Female	32	Married	Primary	5	Farming	No	Proper house			Someone else, Specify	Husband	Christian	good	0	No
Yes	Yes	Yes	Yes	Yes	Female	21	Divorced/Separated	Primary	1	Farming	No	Proper house			My Father		Christian	good	0	Yes	Coughing	1	1	0	0	0	0	0		1	1	0	0	0	0		1	1	0	0	0	0	0	1	1	0	0	0	0
Yes	Yes	Yes	Yes	Yes	Female	42	Married	Primary	4	Farming	Yes	Proper house			Myself		Christian	good	2	Yes	Mumimba kupweteka	5	0	0	0	0	1	0		1	1	0	0	0	0		1	1	0	0	0	0	0	1	1	0	0	0	0
Yes	Yes	Yes	Yes	Yes	Male	27	Married	Secondary	3	Business	No	Proper house			Myself		Christian	good	0	Yes	Headech and fever	1	1	0	0	0	0	0		1	1	0	0	0	0		1	1	0	0	0	0	0	1	1	0	0	0	0
Yes	Yes	Yes	Yes	Yes	Female	62	Divorced/Separated	Primary	3	Farming	Yes	Proper house			Myself		Christian	poor	6	Yes	Msana kupweteka	1	1	0	0	0	0	0		1	1	0	0	0	0		1	1	0	0	0	0	0	1	1	0	0	0	0
Yes	Yes	Yes	Yes	Yes	Female	23	Divorced/Separated	Primary	1	Farming	No	Proper house			My Father		Christian	good	0	Yes	Malaria	1	1	0	0	0	0	0		1	1	0	0	0	0		1	1	0	0	0	0	0	1	1	0	0	0	0
Yes	Yes	Yes	Yes	Yes	Female	42	Married	Primary	5	Farming	Yes	Camp	Yes	7	Someone else, Specify	Husband	Christian	poor	7	No
Yes	Yes	Yes	Yes	Yes	Female	40	Married	No school/did not complete primary	5	Farming	No	Proper house			Someone else, Specify	Husband	Christian	very good	2	Yes	Mtima kuwawa ndikuthamanga	5	0	0	0	0	1	0		1	1	0	0	0	0		1	1	0	0	0	0	0	1	1	0	0	0	0
Yes	Yes	Yes	Yes	Yes	Female	19	Married	Primary	1	Farming	Yes	Temporary shelter in community			Someone else, Specify	Husband	Christian	good	0	Yes	Headache	1	1	0	0	0	0	0		1	1	0	0	0	0		1	1	0	0	0	0	0	1	1	0	0	0	0
Yes	Yes	Yes	Yes	Yes	Female	20	Single	Primary	1	Other	Yes	Temporary shelter in community			My Aunt/Uncle		Christian	very good	0	Yes	Ndikudwala mtima	4	0	0	0	1	0	0		2	0	1	0	0	0		1	1	0	0	0	0	0	1	1	0	0	0	0
Yes	Yes	Yes	Yes	Yes	Female	23	Married	Primary	2	Farming	No	Proper house			Someone else, Specify	Husband	Christian	good	5	Yes	Chifuwa and body pains	1	1	0	0	0	0	0		1	1	0	0	0	0		1	1	0	0	0	0	0	1	1	0	0	0	0
Yes	Yes	Yes	Yes	Yes	Female	18	Married	Primary	1	Farming	No	Proper house			Someone else, Specify	Husband	Christian	good	3	Yes	Malaria	1	1	0	0	0	0	0		1	1	0	0	0	0		1	1	0	0	0	0	0	1	1	0	0	0	0
Yes	Yes	Yes	Yes	Yes	Female	28	Married	Primary	5	Farming	No	Proper house			Someone else, Specify	Husband	Christian	good	1	Yes	Chifuwa ndi mutu	1	1	0	0	0	0	0		1	1	0	0	0	0		1	1	0	0	0	0	0	1	1	0	0	0	0
Yes	Yes	Yes	Yes	Yes	Female	25	Married	Primary	2	Farming	No	Proper house			Someone else, Specify	Husband	Christian	good	3	Yes	Body pains	1	1	0	0	0	0	0		2	0	1	0	0	0		1	1	0	0	0	0	0	1	1	0	0	0	0
Yes	Yes	Yes	Yes	Yes	Male	48	Married	Primary	3	Employment	Yes	Camp	Yes	6	Myself		Christian	poor	0	Yes	Kuuma kwa mapazi, chotupa mkamwa ndi kuyabwa thupi lonse	1	1	0	0	0	0	0		2	0	1	0	0	0		1	1	0	0	0	0	0	1	1	0	0	0	0
Yes	Yes	Yes	Yes	Yes	Female	53	Widowed	Primary	5	Farming	Yes	Proper house			Myself		Christian	good	2	Yes	Kuphwanya kwa thupi ndi kufooka	1	1	0	0	0	0	0		1	1	0	0	0	0		1	1	0	0	0	0	0	1	1	0	0	0	0
Yes	Yes	Yes	Yes	Yes	Female	37	Divorced/Separated	Primary	6	Employment	No	Proper house			Myself		Christian	good	5	Yes	Kutupa kwa mwendo ndi nkono komanso chifuwa	1	1	0	0	0	0	0		1	1	0	0	0	0		1	1	0	0	0	0	0	1	1	0	0	0	0
Yes	Yes	Yes	Yes	Yes	Female	45	Widowed	Primary	6	Employment	Yes	Temporary shelter in community			Myself		Christian	good	7	Yes	Chifuwa	1	1	0	0	0	0	0		1	1	0	0	0	0		1	1	0	0	0	0	0	1	1	0	0	0	0
Yes	Yes	Yes	Yes	Yes	Female	19	Single	Primary	0	Employment	No	Proper house			My Father		Christian	good	0	Yes	Kupweteka kwa mmimba	1	1	0	0	0	0	0		1	1	0	0	0	0		1	1	0	0	0	0	0	1	1	0	0	0	0
Yes	Yes	Yes	Yes	Yes	Female	29	Married	Primary	4	Business	No	Proper house			Someone else, Specify	Husband	Christian	good	0	No
Yes	Yes	Yes	Yes	Yes	Female	42	Married	Primary	5	Farming	No	Proper house			Someone else, Specify	Husband	Christian	good	0	Yes	Kupweteka kwa khutu	1	1	0	0	0	0	0		1	1	0	0	0	0		1	1	0	0	0	0	0	1	1	0	0	0	0
Yes	Yes	Yes	Yes	Yes	Male	65	Widowed	Primary	2	Farming	No	Proper house			Myself		Christian	good	3	Yes	Kupweteka kwa nsana ndi miyendo	1	1	0	0	0	0	0		1	1	0	0	0	0		1	1	0	0	0	0	0	1	1	0	0	0	0
Yes	Yes	Yes	Yes	Yes	Female	22	Divorced/Separated	No school/did not complete primary	1	Farming	Yes	Proper house			Myself		Christian	good	3	Yes	Chest pain	1	1	0	0	0	0	0		1	1	0	0	0	0		1	1	0	0	0	0	0	1	1	0	0	0	0
Yes	Yes	Yes	Yes	Yes	Male	29	Married	No school/did not complete primary	2	Farming	Yes	Temporary shelter in community			Myself		Christian	poor	0	Yes	Headache, pain in the lower rib and lower respiratory tract infection	1	1	0	0	0	0	0		4	0	0	0	1	0		5	0	0	0	0	1	0	1	1	0	0	0	0
Yes	Yes	Yes	Yes	Yes	Female	20	Married	No school/did not complete primary	0	Farming	Yes	Temporary shelter in community			Someone else, Specify	Husband	Christian	good	0	Yes	Headache and coughing	1	1	0	0	0	0	0		3	0	0	1	0	0		2 3 4 5	0	1	1	1	1	0	1	1	0	0	0	0
Yes	Yes	Yes	Yes	Yes	Male	26	Married	Secondary	2	Farming	Yes	Proper house			Myself		Christian	good	2	Yes	Coughing	1	1	0	0	0	0	0		3	0	0	1	0	0		2 3 4 5	0	1	1	1	1	0	1	1	0	0	0	0
Yes	Yes	Yes	Yes	Yes	Female	30	Widowed	No school/did not complete primary	2	Farming	Yes	Temporary shelter in community			Myself		Christian	very poor	4	Yes	Malaria	1	1	0	0	0	0	0		1	1	0	0	0	0		1	1	0	0	0	0	0	1	1	0	0	0	0
Yes	Yes	Yes	Yes	Yes	Male	23	Married	Secondary	1	Business	Yes	Proper house			Myself		Christian	poor	0	Yes	Malaria	1	1	0	0	0	0	0		1	1	0	0	0	0		1	1	0	0	0	0	0	1	1	0	0	0	0
Yes	Yes	Yes	Yes	Yes	Female	26	Divorced/Separated	Secondary	2	Business	Yes	Proper house			Myself		Christian	very poor	7	Yes	Bloody Diarrhea and sore throat	3	0	0	1	0	0	0		3	0	0	1	0	0		4	0	0	0	1	0	0	1	1	0	0	0	0
Yes	Yes	Yes	Yes	Yes	Female	19	Married	No school/did not complete primary	1	Farming	Yes	Proper house			Someone else, Specify	Husband	Christian	good	0	Yes	Malaria	1	1	0	0	0	0	0		1	1	0	0	0	0		1	1	0	0	0	0	0	1	1	0	0	0	0
Yes	Yes	Yes	Yes	Yes	Female	38	Divorced/Separated	Primary	4	Farming	Yes	Temporary shelter in community			Myself		Christian	poor	3	Yes	Coughing	1	1	0	0	0	0	0		1	1	0	0	0	0		1	1	0	0	0	0	0	1	1	0	0	0	0
Yes	Yes	Yes	Yes	Yes	Female	30	Married	Primary	4	Farming	No	Proper house			Someone else, Specify	Husband	Christian	poor	0	Yes	Headech	2	0	1	0	0	0	0		1	1	0	0	0	0		1	1	0	0	0	0	0	1	1	0	0	0	0
Yes	Yes	Yes	Yes	Yes	Female	20	Married	Secondary	1	Farming	Yes	Temporary shelter in community			Someone else, Specify	Husband	Christian	good	0	Yes	Mawuka ndi bala la operation	5	0	0	0	0	1	0		1	1	0	0	0	0		1	1	0	0	0	0	0	1	1	0	0	0	0
Yes	Yes	Yes	Yes	Yes	Female	22	Married	Primary	1	Farming	Yes	Temporary shelter in community			Someone else, Specify	Husband	Christian	good	3	Yes	Mumimba kupweteka ndi chifuwa	5	0	0	0	0	1	0		1	1	0	0	0	0		1	1	0	0	0	0	0	1	1	0	0	0	0
Yes	Yes	Yes	Yes	Yes	Male	35	Married	Secondary	1	Employment	No	Proper house			Myself		Christian	poor	7	Yes	Msana, mumimba kupweteka, ma joint kupweteka ndi mutu kupweteka	5	0	0	0	0	1	0		1	1	0	0	0	0		1	1	0	0	0	0	0	1	1	0	0	0	0
Yes	Yes	Yes	Yes	Yes	Male	46	Divorced/Separated	Primary	4	Farming	Yes	Proper house			Myself		Christian	good	0	Yes	Malungo	1	1	0	0	0	0	0		1	1	0	0	0	0		1	1	0	0	0	0	0	1	1	0	0	0	0
Yes	Yes	Yes	Yes	Yes	Female	21	Married	Primary	1	Farming	Yes	Proper house			Someone else, Specify	Husband	Christian	good	0	Yes	Mutu kupweteka	1	1	0	0	0	0	0		1	1	0	0	0	0		1	1	0	0	0	0	0	1	1	0	0	0	0
Yes	Yes	Yes	Yes	Yes	Male	19	Single	Primary	0	Farming	No	Proper house			My Father		Christian	good	0	Yes	Malaria	1	1	0	0	0	0	0		1	1	0	0	0	0		1	1	0	0	0	0	0	1	1	0	0	0	0
Yes	Yes	Yes	Yes	Yes	Female	19	Married	Secondary	1	Business	Yes	Proper house			Someone else, Specify	Husband	Christian	very good	0	Yes	Throat soles	1	1	0	0	0	0	0		1	1	0	0	0	0		1	1	0	0	0	0	0	1	1	0	0	0	0
Yes	Yes	Yes	Yes	Yes	Female	53	Divorced/Separated	Primary	3	Farming	No	Proper house			Myself		Christian	good	0	Yes	I have issues with my buttocks	1	1	0	0	0	0	0		1	1	0	0	0	0		1	1	0	0	0	0	0	1	1	0	0	0	0
Yes	Yes	Yes	Yes	Yes	Female	55	Divorced/Separated	No school/did not complete primary	5	Farming	Yes	Camp	Yes	5	Myself		Christian	good	3	Yes	Headache	1	1	0	0	0	0	0		1	1	0	0	0	0		1	1	0	0	0	0	0	2	0	1	0	0	0
Yes	Yes	Yes	Yes	Yes	Female	50	Single	Primary	7	Farming	No	Proper house			Myself		Christian	good	12	Yes	Stomachache and headache	2	0	1	0	0	0	0		1	1	0	0	0	0		1	1	0	0	0	0	0	1	1	0	0	0	0
Yes	Yes	Yes	Yes	Yes	Female	29	Married	Primary	3	Farming	Yes	Temporary shelter in community			Someone else, Specify	Husband	Christian	very good	3	Yes	Body pains	2	0	1	0	0	0	0		2	0	1	0	0	0		1	1	0	0	0	0	0	1	1	0	0	0	0
Yes	Yes	Yes	Yes	Yes	Female	22	Married	Primary	2	Farming	Yes	Temporary shelter in community			Someone else, Specify	Husband	Christian	good	3	Yes	Chifuwa	1	1	0	0	0	0	0		1	1	0	0	0	0		1	1	0	0	0	0	0	1	1	0	0	0	0
Yes	Yes	Yes	Yes	Yes	Male	34	Married	Primary	4	Employment	No	Proper house			Myself		Christian	good	0	Yes	Malaria	1	1	0	0	0	0	0		1	1	0	0	0	0		1	1	0	0	0	0	0	1	1	0	0	0	0
Yes	Yes	Yes	Yes	Yes	Male	30	Married	No school/did not complete primary	4	Business	Yes	Proper house			Myself		Christian	good	4	Yes	Coughing	1	1	0	0	0	0	0		3	0	0	1	0	0		2	0	1	0	0	0	0	1	1	0	0	0	0
Yes	Yes	Yes	Yes	Yes	Male	58	Married	No school/did not complete primary	3	Farming	Yes	Camp	Yes	4	Myself		Christian	good	7	Yes	Joints pain and coughing	1	1	0	0	0	0	0		3	0	0	1	0	0		2	0	1	0	0	0	0	1	1	0	0	0	0
Yes	Yes	Yes	Yes	Yes	Female	50	Divorced/Separated	No school/did not complete primary	3	Business	No	Proper house			Myself		Christian	good	0	Yes	Sore throat	1	1	0	0	0	0	0		3	0	0	1	0	0		1	1	0	0	0	0	0	1	1	0	0	0	0
Yes	Yes	Yes	Yes	Yes	Female	40	Married	No school/did not complete primary	5	Farming	Yes	Proper house			Someone else, Specify	Husband	Christian	poor	7	Yes	Fever	1	1	0	0	0	0	0		3	0	0	1	0	0		4 5	0	0	0	1	1	0	3	0	0	1	0	0
Yes	Yes	Yes	Yes	Yes	Female	22	Married	No school/did not complete primary	1	Farming	No	Temporary shelter in community			Someone else, Specify	Husband	Christian	poor	0	Yes	Coughing	1	1	0	0	0	0	0		3	0	0	1	0	0		2	0	1	0	0	0	0	1	1	0	0	0	0
Yes	Yes	Yes	Yes	Yes	Female	19	Divorced/Separated	No school/did not complete primary	1	Business	No	Proper house			Someone else, Specify	My grandmother	Christian	very good	0	Yes	Sore throat	1	1	0	0	0	0	0		3	0	0	1	0	0		4	0	0	0	1	0	0	1	1	0	0	0	0
Yes	Yes	Yes	Yes	Yes	Female	30	Widowed	No school/did not complete primary	5	Farming	No	Proper house			Myself		Christian	very poor	0	Yes	Backache	1	1	0	0	0	0	0		1	1	0	0	0	0		1	1	0	0	0	0	0	1	1	0	0	0	0
Yes	Yes	Yes	Yes	Yes	Female	34	Married	Secondary	6	Farming	Yes	Camp	Yes	6	Someone else, Specify	Husband	Christian	very poor	3	Yes	Coughing	1	1	0	0	0	0	0		3	0	0	1	0	0		2 3 4	0	1	1	1	0	0	1	1	0	0	0	0
Yes	Yes	Yes	Yes	Yes	Female	26	Divorced/Separated	Primary	3	Farming	No	Proper house			Myself		Christian	good	1	Yes	Headech and fever	1	1	0	0	0	0	0		1	1	0	0	0	0		1	1	0	0	0	0	0	1	1	0	0	0	0
Yes	Yes	Yes	Yes	Yes	Male	19	Single	Primary	0	Farming	No	Proper house			My Father		Christian	good	0	Yes	Fever and joint pains	1	1	0	0	0	0	0		1	1	0	0	0	0		1	1	0	0	0	0	0	1	1	0	0	0	0
Yes	Yes	Yes	Yes	Yes	Female	50	Married	No school/did not complete primary	1	Business	No	Proper house			Myself		Christian	good	0	Yes	General body pains and difficult in seeing	1	1	0	0	0	0	0		1	1	0	0	0	0		1	1	0	0	0	0	0	1	1	0	0	0	0
Yes	Yes	Yes	Yes	Yes	Female	30	Married	Primary	3	Farming	Yes	Temporary shelter in community			Someone else, Specify	Husband	Christian	good	4	Yes	Msana ukupweteka	1	1	0	0	0	0	0		1	1	0	0	0	0		1	1	0	0	0	0	0	1	1	0	0	0	0
Yes	Yes	Yes	Yes	Yes	Female	21	Married	Primary	1	Farming	Yes	Proper house			Someone else, Specify	Husband	Christian	good	3	Yes	Fever, Headech and joint pains	1	1	0	0	0	0	0		1	1	0	0	0	0		1	1	0	0	0	0	0	1	1	0	0	0	0
Yes	Yes	Yes	Yes	Yes	Female	44	Married	Primary	0	Farming	Yes	Temporary shelter in community			Someone else, Specify	Husband	Christian	good	7	Yes	Khunyu	1	1	0	0	0	0	0		1	1	0	0	0	0		1	1	0	0	0	0	0	1	1	0	0	0	0
Yes	Yes	Yes	Yes	Yes	Female	39	Married	Primary	3	Farming	No	Proper house			Someone else, Specify	Husband	Christian	good	7	Yes	Blood pressure	1	1	0	0	0	0	0		1	1	0	0	0	0		1	1	0	0	0	0	0	1	1	0	0	0	0
Yes	Yes	Yes	Yes	Yes	Female	19	Married	Primary	1	Employment	No	Proper house			Someone else, Specify	Husband	Christian	good	0	Yes	Headache	1	1	0	0	0	0	0		1	1	0	0	0	0		1	1	0	0	0	0	0	1	1	0	0	0	0
Yes	Yes	Yes	Yes	Yes	Female	40	Widowed	Primary	4	Farming	Yes	Camp	Yes	5	Myself		Christian	good	1	Yes	Headache	4	0	0	0	1	0	0		1	1	0	0	0	0		1	1	0	0	0	0	0	1	1	0	0	0	0
Yes	Yes	Yes	Yes	Yes	Female	38	Married	Primary	6	Farming	No	Proper house			Someone else, Specify	Husband	Christian	good	0	No
Yes	Yes	Yes	Yes	Yes	Female	60	Widowed	Primary	5	Farming	Yes	Proper house			Myself		Christian	good	5	Yes	Thupi kuphwanya	1	1	0	0	0	0	0		1	1	0	0	0	0		1	1	0	0	0	0	0	1	1	0	0	0	0
Yes	Yes	Yes	Yes	Yes	Female	54	Widowed	No school/did not complete primary	1	Business	No	Proper house			Someone else, Specify	My son	Christian	good	0	Yes	Mutu kuwawa, maso kuwawa, thupi kuphwanya	1	1	0	0	0	0	0		1	1	0	0	0	0		1	1	0	0	0	0	0	1	1	0	0	0	0
Yes	Yes	Yes	Yes	Yes	Female	19	Married	Primary	1	Employment	No	Proper house			Someone else, Specify	Husband	Muslim	good	7	Yes	Headache	1	1	0	0	0	0	0		1	1	0	0	0	0		1	1	0	0	0	0	0	1	1	0	0	0	0
Yes	Yes	Yes	Yes	Yes	Female	18	Single	Secondary	0	Employment	Yes	Proper house			My Mother		Christian	very good	0	Yes	Kupweteka kwa mmimba	1	1	0	0	0	0	0		1	1	0	0	0	0		1	1	0	0	0	0	0	1	1	0	0	0	0
Yes	Yes	Yes	Yes	Yes	Male	26	Married	Primary	2	Farming	No	Proper house			Myself		Christian	good	0	Yes	Headech and fever	1	1	0	0	0	0	0		1	1	0	0	0	0		1	1	0	0	0	0	0	1	1	0	0	0	0
Yes	Yes	Yes	Yes	Yes	Female	50	Married	Primary	6	Farming	Yes	Temporary shelter in community			Someone else, Specify	Husband	Christian	good	0	Yes	Mumimba kupweteka, mtima kuthamanga ndi chizumbazumba	5	0	0	0	0	1	0		1	1	0	0	0	0		1	1	0	0	0	0	0	1	1	0	0	0	0
Yes	Yes	Yes	Yes	Yes	Female	55	Married	No school/did not complete primary	5	Farming	Yes	Camp	Yes	5	Someone else, Specify	Husband	Christian	poor	7	Yes	General body pains	1	1	0	0	0	0	0		1	1	0	0	0	0		1	1	0	0	0	0	0	1	1	0	0	0	0
Yes	Yes	Yes	Yes	Yes	Male	27	Divorced/Separated	Primary	3	Farming	No	Proper house			Myself		Christian	good	0	Yes	Headech and abdominal pain	2	0	1	0	0	0	0		1	1	0	0	0	0		1	1	0	0	0	0	0	1	1	0	0	0	0
Yes	Yes	Yes	Yes	Yes	Female	21	Married	Primary	1	Farming	No	Proper house			Someone else, Specify	Husband	Christian	good	0	Yes	Mkono ukupweteka	1	1	0	0	0	0	0		1	1	0	0	0	0		1	1	0	0	0	0	0	1	1	0	0	0	0
Yes	Yes	Yes	Yes	Yes	Female	48	Divorced/Separated	Primary	3	Employment	Yes	Proper house			Myself		Christian	poor	3	Yes	Headech, chizungulire, and general body pains	1	1	0	0	0	0	0		1	1	0	0	0	0		1	1	0	0	0	0	0	1	1	0	0	0	0
Yes	Yes	Yes	Yes	Yes	Female	23	Divorced/Separated	Primary	2	Farming	Yes	Temporary shelter in community			Myself		Christian	good	1	Yes	Coughing	1	1	0	0	0	0	0		1	1	0	0	0	0		1	1	0	0	0	0	0	1	1	0	0	0	0
Yes	Yes	Yes	Yes	Yes	Female	23	Married	Primary	2	Farming	Yes	Camp	No	10	Someone else, Specify	Husband	Christian	good	7	Yes	Mtima ndi miyendo kuwawa	1	1	0	0	0	0	0		2	0	1	0	0	0		1	1	0	0	0	0	0	1	1	0	0	0	0
Yes	Yes	Yes	Yes	Yes	Female	32	Married	Secondary	4	Farming	No	Proper house			Someone else, Specify	Husband	Christian	very good	0	Yes	Headache	1	1	0	0	0	0	0		1	1	0	0	0	0		1	1	0	0	0	0	0	1	1	0	0	0	0
Yes	Yes	Yes	Yes	Yes	Female	45	Married	Primary	6	Business	Yes	Proper house			Someone else, Specify	Husband	Christian	good	7	Yes	Miyendo	1	1	0	0	0	0	0		2	0	1	0	0	0		1	1	0	0	0	0	0	2	0	1	0	0	0
Yes	Yes	Yes	Yes	Yes	Female	70	Married	No school/did not complete primary	3	Farming	No	Proper house			Someone else, Specify	Husband	Christian	very good	0	Yes	Nsana	1	1	0	0	0	0	0		1	1	0	0	0	0		1	1	0	0	0	0	0	1	1	0	0	0	0
Yes	Yes	Yes	Yes	Yes	Male	84	Widowed	Primary	7	Other	No	Proper house			Myself		Christian	very poor	7	Yes	Body pains	1	1	0	0	0	0	0		1	1	0	0	0	0		1	1	0	0	0	0	0	2	0	1	0	0	0
Yes	Yes	Yes	Yes	Yes	Female	19	Divorced/Separated	Primary	1	Other	Yes	Camp	Yes	4	Someone else, Specify	Agogo anga	Muslim	very good	3	Yes	Body pains,, headache and back pains	1	1	0	0	0	0	0		1	1	0	0	0	0		1	1	0	0	0	0	0	1	1	0	0	0	0
Yes	Yes	Yes	Yes	Yes	Female	24	Married	Primary	3	Farming	Yes	Temporary shelter in community			Someone else, Specify	Husband	Christian	good	3	Yes	Chifuwa ndi mutu	1	1	0	0	0	0	0		1	1	0	0	0	0		1	1	0	0	0	0	0	1	1	0	0	0	0
Yes	Yes	Yes	Yes	Yes	Female	35	Married	Primary	2	Farming	Yes	Temporary shelter in community			Someone else, Specify	Husband	Christian	very good	0	Yes	Joint pains	1	1	0	0	0	0	0		2	0	1	0	0	0		1	1	0	0	0	0	0	1	1	0	0	0	0
Yes	Yes	Yes	Yes	Yes	Male	22	Single	Primary	0	Farming	Yes	Camp	No	40	My Father		Christian	very poor	3	Yes	Eye problems	1	1	0	0	0	0	0		1	1	0	0	0	0		1	1	0	0	0	0	0	1	1	0	0	0	0
Yes	Yes	Yes	Yes	Yes	Female	41	Married	No school/did not complete primary	0	Farming	Yes	Proper house			Someone else, Specify	Husband	Christian	very poor	7	Yes	Pain in the arm joints	1	1	0	0	0	0	0		1	1	0	0	0	0		1	1	0	0	0	0	0	1	1	0	0	0	0
Yes	Yes	Yes	Yes	Yes	Female	33	Married	No school/did not complete primary	7	Farming	Yes	Temporary shelter in community			Someone else, Specify	Husband	Christian	poor	1	Yes	Rash	1	1	0	0	0	0	0		1	1	0	0	0	0		1	1	0	0	0	0	0	1	1	0	0	0	0
Yes	Yes	Yes	Yes	Yes	Female	24	Married	No school/did not complete primary	2	Farming	Yes	Proper house			Someone else, Specify	Husband	Christian	very good	0	Yes	Coughing	1	1	0	0	0	0	0		3	0	0	1	0	0		2	0	1	0	0	0	0	1	1	0	0	0	0
Yes	Yes	Yes	Yes	Yes	Female	50	Divorced/Separated	No school/did not complete primary	6	Farming	Yes	Camp	No	10	Myself		Christian	very poor	0	Yes	Rash	1	1	0	0	0	0	0		1	1	0	0	0	0		1	1	0	0	0	0	0	1	1	0	0	0	0
Yes	Yes	Yes	Yes	Yes	Female	39	Married	No school/did not complete primary	7	Farming	Yes	Proper house			Someone else, Specify	Husband	Christian	good	0	Yes	Heart pain	1	1	0	0	0	0	0		1	1	0	0	0	0		1	1	0	0	0	0	0	1	1	0	0	0	0
Yes	Yes	Yes	Yes	Yes	Male	86	Married	No school/did not complete primary	2	Farming	No	Proper house			Myself		Christian	good	0	Yes	General body pain	1	1	0	0	0	0	0		1	1	0	0	0	0		1	1	0	0	0	0	0	1	1	0	0	0	0
Yes	Yes	Yes	Yes	Yes	Female	23	Married	Primary	1	Farming	No	Proper house			Someone else, Specify	Husband	Christian	good	0	Yes	Headache	1	1	0	0	0	0	0		1	1	0	0	0	0		1	1	0	0	0	0	0	1	1	0	0	0	0
Yes	Yes	Yes	Yes	Yes	Female	40	Widowed	Primary	1	Farming	Yes	Camp	Yes	2	Myself		Christian	good	1	Yes	Kupweteka kwa thupi ndi kusanza	4	0	0	0	1	0	0		1	1	0	0	0	0		1	1	0	0	0	0	0	1	1	0	0	0	0
Yes	Yes	Yes	Yes	Yes	Male	48	Married	No school/did not complete primary	3	Business	No	Proper house			Myself		Christian	poor	7	Yes	Chifuwa ndi dzanzi mu miyendo	1	1	0	0	0	0	0		1	1	0	0	0	0		1	1	0	0	0	0	0	1	1	0	0	0	0
Yes	Yes	Yes	Yes	Yes	Female	52	Widowed	Primary	4	Farming	Yes	Proper house			Myself		Christian	good	1	Yes	Kuphwanya kwa thupi ndi nsana komanso miyendo	1	1	0	0	0	0	0		2	0	1	0	0	0		1	1	0	0	0	0	0	1	1	0	0	0	0
Yes	Yes	Yes	Yes	Yes	Male	18	Single	Secondary	0	Employment	Yes	Proper house			My Father		Christian	good	0	Yes	Kupweteka kwa thupi ndi mutu	1	1	0	0	0	0	0		1	1	0	0	0	0		1	1	0	0	0	0	0	1	1	0	0	0	0
Yes	Yes	Yes	Yes	Yes	Female	27	Married	Primary	2	Farming	No	Proper house			Someone else, Specify	Husband	Christian	good	0	No
Yes	Yes	Yes	Yes	Yes	Female	34	Married	Primary	4	Farming	No	Proper house			Someone else, Specify	Husband	Christian	poor	12	Yes	Kupweteka kwa mmimba	1	1	0	0	0	0	0		1	1	0	0	0	0		1	1	0	0	0	0	0	1	1	0	0	0	0
Yes	Yes	Yes	Yes	Yes	Female	30	Divorced/Separated	Primary	4	Employment	Yes	Proper house			Myself		Christian	poor	0	Yes	Kuthamanga kwa mtima	1	1	0	0	0	0	0		1	1	0	0	0	0		1	1	0	0	0	0	0	1	1	0	0	0	0
Yes	Yes	Yes	Yes	Yes	Female	26	Married	Primary	3	Farming	Yes	Temporary shelter in community			Someone else, Specify	Husband	Christian	good	0	Yes	Headech and fever	1	1	0	0	0	0	0		1	1	0	0	0	0		1	1	0	0	0	0	0	1	1	0	0	0	0
Yes	Yes	Yes	Yes	Yes	Female	50	Married	No school/did not complete primary	4	Farming	No	Proper house			Someone else, Specify	Husband	Christian	poor	5	Yes	Myendo kupweteka	1	1	0	0	0	0	0		1	1	0	0	0	0		1	1	0	0	0	0	0	1	1	0	0	0	0
Yes	Yes	Yes	Yes	Yes	Female	51	Divorced/Separated	No school/did not complete primary	1	Farming	Yes	Temporary shelter in community			Someone else, Specify	Husband	Christian	good	0	Yes	Blood pressure ndi kamwazi	3	0	0	1	0	0	0		1	1	0	0	0	0		1	1	0	0	0	0	0	1	1	0	0	0	0
Yes	Yes	Yes	Yes	Yes	Male	60	Married	Primary	3	Other	No	Proper house			Myself		Christian	poor	3	Yes	Msana ukupweteka ndi zilonda za mumimba	5	0	0	0	0	0	1	Ulcers	1	1	0	0	0	0		1	1	0	0	0	0	0	1	1	0	0	0	0
Yes	Yes	Yes	Yes	Yes	Male	35	Widowed	Primary	4	Farming	Yes	Camp	Yes	5	Myself		Christian	good	0	Yes	Coughing and fever	1	1	0	0	0	0	0		1	1	0	0	0	0		1	1	0	0	0	0	0	1	1	0	0	0	0
Yes	Yes	Yes	Yes	Yes	Male	74	Divorced/Separated	Primary	5	Other	No	Proper house			Myself		Christian	good	7	Yes	Phewa ndi mkono ukupweteka	1	1	0	0	0	0	0		1	1	0	0	0	0		1	1	0	0	0	0	0	1	1	0	0	0	0
Yes	Yes	Yes	Yes	Yes	Female	23	Married	Primary	1	Farming	Yes	Proper house			Someone else, Specify	Husband	Christian	good	0	Yes	Headech and joint pains	1	1	0	0	0	0	0		1	1	0	0	0	0		1	1	0	0	0	0	0	1	1	0	0	0	0
Yes	Yes	Yes	Yes	Yes	Female	32	Divorced/Separated	Primary	3	Farming	No	Proper house			Myself		Christian	good	5	Yes	Kupweteka mumimba	2	0	1	0	0	0	0		1	1	0	0	0	0		1	1	0	0	0	0	0	1	1	0	0	0	0
Yes	Yes	Yes	Yes	Yes	Female	60	Widowed	No school/did not complete primary	6	Business	Yes	Camp	Yes	5	Myself		Christian	poor	0	Yes	Kutupa kwa mwendo	1	1	0	0	0	0	0		1	1	0	0	0	0		1	1	0	0	0	0	0	1	1	0	0	0	0
Yes	Yes	Yes	Yes	Yes	Female	57	Widowed	Primary	4	Farming	Yes	Camp	Yes	3	Myself		Christian	good	2	Yes	Kupweteka kwa mutu ndi miyendo	1	1	0	0	0	0	0		1	1	0	0	0	0		1	1	0	0	0	0	0	1	1	0	0	0	0
Yes	Yes	Yes	Yes	Yes	Female	44	Married	Primary	4	Business	No	Proper house			Someone else, Specify	Husband	Christian	good	0	Yes	Mmimba kupweteka	1	1	0	0	0	0	0		1	1	0	0	0	0		1	1	0	0	0	0	0	1	1	0	0	0	0
Yes	Yes	Yes	Yes	Yes	Female	42	Married	Primary	2	Employment	No	Proper house			Someone else, Specify	Husband	Christian	good	0	Yes	Kupweteka kwa bondo	1	1	0	0	0	0	0		1	1	0	0	0	0		1	1	0	0	0	0	0	1	1	0	0	0	0
Yes	Yes	Yes	Yes	Yes	Female	18	Single	Secondary	0	Employment	No	Proper house			My Mother		Christian	good	0	Yes	Kuphwanya kwa thupi ndi kusanza	1	1	0	0	0	0	0		1	1	0	0	0	0		1	1	0	0	0	0	0	1	1	0	0	0	0
Yes	Yes	Yes	Yes	Yes	Female	68	Widowed	Primary	2	Farming	Yes	Temporary shelter in community			Someone else, Specify	Mwana wanga	Christian	poor	15	Yes	Kupweteka kwa mutu	1	1	0	0	0	0	0		1	1	0	0	0	0		1	1	0	0	0	0	0	1	1	0	0	0	0
Yes	Yes	Yes	Yes	Yes	Female	31	Married	Primary	3	Business	No	Proper house			Someone else, Specify	Husband	Christian	good	0	No
Yes	Yes	Yes	Yes	Yes	Male	55	Widowed	Primary	4	Farming	Yes	Camp	Yes	3	Myself		Christian	good	2	Yes	Kupweteka kwa thupi	1	1	0	0	0	0	0		1	1	0	0	0	0		1	1	0	0	0	0	0	1	1	0	0	0	0
Yes	Yes	Yes	Yes	Yes	Female	86	Married	Primary	4	Other	No	Proper house			Someone else, Specify	Husband	Christian	poor	7	Yes	Chifuwa ndi mutu	1	1	0	0	0	0	0		1	1	0	0	0	0		3 5	0	0	1	0	1	0	1	1	0	0	0	0
Yes	Yes	Yes	Yes	Yes	Female	25	Married	Primary	2	Farming	Yes	Temporary shelter in community			Someone else, Specify	Husband	Christian	good	0	Yes	Dzino	2	0	1	0	0	0	0		1	1	0	0	0	0		1	1	0	0	0	0	0	1	1	0	0	0	0
Yes	Yes	Yes	Yes	Yes	Female	18	Married	Secondary	0	Other	No	Proper house			Someone else, Specify	Husband	Christian	very good	0	Yes	Waist pains	1	1	0	0	0	0	0		1	1	0	0	0	0		1	1	0	0	0	0	0	1	1	0	0	0	0
Yes	Yes	Yes	Yes	Yes	Female	72	Divorced/Separated	No school/did not complete primary	3	Farming	No	Proper house			Myself		Christian	poor	14	Yes	Body pains	1	1	0	0	0	0	0		1	1	0	0	0	0		1	1	0	0	0	0	0	1	1	0	0	0	0
Yes	Yes	Yes	Yes	Yes	Female	39	Married	Primary	7	Farming	Yes	Camp	Yes	7	Someone else, Specify	Husband	Christian	good	0	Yes	Headache	1	1	0	0	0	0	0		1	1	0	0	0	0		1	1	0	0	0	0	0	1	1	0	0	0	0
Yes	Yes	Yes	Yes	Yes	Female	54	Widowed	No school/did not complete primary	5	Business	No	Proper house			Myself		Christian	very good	1	Yes	Mwendo kutupa	1	1	0	0	0	0	0		1	1	0	0	0	0		1	1	0	0	0	0	0	1	1	0	0	0	0
Yes	Yes	Yes	Yes	Yes	Female	21	Married	Primary	3	Farming	No	Proper house			Someone else, Specify	Husband	Christian	good	0	Yes	Chifuwa	1	1	0	0	0	0	0		2	0	1	0	0	0		1	1	0	0	0	0	0	1	1	0	0	0	0
Yes	Yes	Yes	Yes	Yes	Male	65	Married	No school/did not complete primary	4	Farming	Yes	Temporary shelter in community			Myself		Christian	very poor	0	Yes	High blood pressure	1	1	0	0	0	0	0		1	1	0	0	0	0		1	1	0	0	0	0	0	1	1	0	0	0	0
Yes	Yes	Yes	Yes	Yes	Male	90	Married	No school/did not complete primary	4	Farming	Yes	Proper house			Myself		Christian	very poor	5	Yes	General body pain	1	1	0	0	0	0	0		1	1	0	0	0	0		5	0	0	0	0	1	0	1	1	0	0	0	0
Yes	Yes	Yes	Yes	Yes	Male	68	Married	Primary	5	Farming	Yes	Camp	Yes	3	Myself		Christian	good	0	Yes	Eye problem and backache	1	1	0	0	0	0	0		1	1	0	0	0	0		1	1	0	0	0	0	0	1	1	0	0	0	0
Yes	Yes	Yes	Yes	Yes	Female	18	Married	Primary	0	Farming	Yes	Proper house			Someone else, Specify	Husband	Christian	good	2	Yes	Heart problem	1	1	0	0	0	0	0		1	1	0	0	0	0		1	1	0	0	0	0	0	1	1	0	0	0	0
Yes	Yes	Yes	Yes	Yes	Male	34	Married	Secondary	3	Farming	Yes	Proper house			Myself		Christian	very good	0	Yes	General body pain	1	1	0	0	0	0	0		1	1	0	0	0	0		1	1	0	0	0	0	0	1	1	0	0	0	0
Yes	Yes	Yes	Yes	Yes	Female	28	Married	No school/did not complete primary	4	Farming	No	Proper house			Someone else, Specify	Husband	Christian	good	3	Yes	Abdominal pain	1	1	0	0	0	0	0		1	1	0	0	0	0		1	1	0	0	0	0	0	1	1	0	0	0	0
Yes	Yes	Yes	Yes	Yes	Male	32	Married	Secondary	4	Farming	Yes	Proper house			Myself		Christian	very poor	7	Yes	Body pain and coughing	1	1	0	0	0	0	0		3	0	0	1	0	0		2 5	0	1	0	0	1	0	1	1	0	0	0	0
Yes	Yes	Yes	Yes	Yes	Female	44	Married	No school/did not complete primary	5	Farming	Yes	Proper house			Someone else, Specify	Husband	Christian	good	2	Yes	Eye problems	1	1	0	0	0	0	0		1	1	0	0	0	0		1	1	0	0	0	0	0	1	1	0	0	0	0
[truncated: 304 more columns]

## Sheet: Sheet2
Variable Name	Variable Label	Answer Label	Answer Code	Variable Type
key	Unique submission ID	Open ended		String
interviewdate		Open ended		String
consentscreen	I would like to ask you a few questions in order to determine whether you may be			Numeric
		No	0
		Yes	1
screen_age	Are you at least 18 years old?			Numeric
		No	0
		Yes	1
screen_health_services	Have you come to this clinic to seek medical service?			Numeric
		No	0
		Yes	1
eligible_proceed	PERSON IS ELIGIBLE Thank you for participating in the study screening. You are e			Numeric
		No	0
		Yes	1
consent	Do you agree to participate in this study?			Numeric
		No	0
		Yes	1
gender	1. Participant gender			Numeric
		Male	1
		Female	2
age	2. How old are you (at your last birthday)?	Open ended		Numeric
marital	3. What is your marital status?			Numeric
		Prefer not to answer [do not read aloud]	-99
		Single	1
		Cohabitating/Partnered	2
		Married	3
		Widowed	4
		Divorced/Separated	5
education	4. What is the highest level of school you completed?			Numeric
		Primary	1
		Secondary	2
		Higher	3
		No school/did not complete primary	4
child_num	5. How many living children do you have?	Open ended		Numeric
employment	6. How do you earn your living?			Numeric
		Farming	1
		Business	2
		Employment	3
		Other	4
displaced	7. Are you displaced?			Numeric
		No	0
		Yes	1
residence	8. How do you describe your current residence?			Numeric
		Camp	1
		Temporary shelter in community	2
		Proper house	3
live_tent	10. Do you live as a family in one tent?			Numeric
		No	0
		Yes	1
live_tent_num	11. How many of you live/sleep in one tent?	Open ended		Numeric
hhold_head	12. Who is the head of your household?			Numeric
		Myself	1
		My Mother	2
		My Father	3
		My sibling (Brother, Sister, Cosin etc)	4
		My Aunt/Uncle	5
		Someone else, Specify	7
hhold_head_specify	Specify House hold head	Open ended		String
religion	13. What is your religion?			Numeric
		Christian	1
		Muslim	2
		Cultural	3
		Non-believer	4
health_status	14. Self-rated health and happiness: Now I'd like to talk to you about how healt			Numeric
		very good	1
		good	2
		poor	3
		very poor	4
days_sick	15. In the past month, how many days were you too sick to work/go to school/comp	Open ended		Numeric
sick_today	16. Do you feel ill or sick today?			Numeric
		No	0
		Yes	1
sick_today_text	16.b What are you suffering from?	Open ended		String
gastrointestinal	17.a Do you have gastrointestinal illness	Open ended		String
gastro_none	No	Open ended		Numeric
gastrointestinal_2	Yes, Watery diarrhea/runs	Open ended		Numeric
gastrointestinal_3	Yes, Bloody diarrhea/runs	Open ended		Numeric
gastrointestinal_4	Yes, Vomiting/throw-up	Open ended		Numeric
gastrointestinal_6	Abdominal pains	Open ended		Numeric
gastrointestinal_5	Yes, Other, specify	Open ended		Numeric
gastrointestinal_specify	17.b Specify gastrointestinal illness	Open ended		String
respiratory	18.a Do you have respiratory illness (breathing problems)?	Open ended		String
respiratory_1		Open ended		Numeric
respiratory_2		Open ended		Numeric
respiratory_3		Open ended		Numeric
respiratory_4		Open ended		Numeric
respiratory_5		Open ended		Numeric
respiratory_specify	18.b Specify respiratory illness (breathing problems)	Open ended		String
covid_19	19 Do you have any Covid 19 symptoms ?	Open ended		String
covid_19_1		Open ended		Numeric
covid_19_2		Open ended		Numeric
covid_19_3		Open ended		Numeric
covid_19_4		Open ended		Numeric
covid_19_5		Open ended		Numeric
covid_19_6		Open ended		Numeric
resumptive_tb	20 Presumptive TB symptoms	Open ended		String
resumptive_tb_1		Open ended		Numeric
resumptive_tb_2		Open ended		Numeric
resumptive_tb_3		Open ended		Numeric
resumptive_tb_4		Open ended		Numeric
resumptive_tb_5		Open ended		Numeric
neurologic	21.a Neurologic illness symptoms	Open ended		String
neurologic_1		Open ended		Numeric
neurologic_2		Open ended		Numeric
neurologic_3		Open ended		Numeric
neurologic_4		Open ended		Numeric
neurologic_specify	21.b Specify Neurologic illness	Open ended		String
dermatologic	22.a Dermatologic (skin problems) condition	Open ended		String
dermatologic_1		Open ended		Numeric
dermatologic_2		Open ended		Numeric
dermatologic_3		Open ended		Numeric
dermatologic_4		Open ended		Numeric
dermatologic_5		Open ended		Numeric
dermatologic_6		Open ended		Numeric
dermatologic_specify	22.b Specify Dermatologic (skin problems)	Open ended		String
infectious_other	23.a Other infectious disease condition	Open ended		String
infectious_other_1		Open ended		Numeric
infectious_other_2		Open ended		Numeric
infectious_other_3		Open ended		Numeric
infectious_other_4		Open ended		Numeric
infectious_other_5		Open ended		Numeric
infectious_other_6		Open ended		Numeric
infectious_otherspecify	23.b Other infectious disease condition	Open ended		String
pregnant	24. Are you pregnant?			Numeric
		Don't know	-99
		No	0
		Yes	1
pregnant_months	24. b How many months?	Open ended		Numeric
chronic	25. Do you have any chronic heart or hyperntention (ongoing, long term) medical	Open ended		String
chronic_1		Open ended		Numeric
chronic_2		Open ended		Numeric
chronic_3		Open ended		Numeric
chronic_4		Open ended		Numeric
chronic_specify	25 b. Chronic (ongoing, long term) medical conditions specify	Open ended		String
lung	26. Do you have any lung disease?	Open ended		String
lung_1		Open ended		Numeric
lung_2		Open ended		Numeric
lung_3		Open ended		Numeric
lung_4		Open ended		Numeric
lung_specify	Lung diseasespecify	Open ended		String
kidney	27. Do you have any kidney disease	Open ended		String
kidney_1		Open ended		Numeric
kidney_2		Open ended		Numeric
kidney_3		Open ended		Numeric
kidney_specify	kidney disease specify	Open ended		String
diabetes	28. Do you have diabetes	Open ended		String
diabetes_1		Open ended		Numeric
diabetes_2		Open ended		Numeric
diabetes_3		Open ended		Numeric
diabetes_4		Open ended		Numeric
diabetes_specify	Diabetes specify	Open ended		String
immune	29. Do you have problems with your immune system	Open ended		String
immune_1		Open ended		Numeric
immune_2		Open ended		Numeric
immune_3		Open ended		Numeric
immune_4		Open ended		Numeric
immune_specify	Problems with your immune system specify	Open ended		String
hiv_status	30. Do you know your HIV status			Numeric
		No	1
		Yes, HIV positive	2
		Yes, HIV negative	3
		Refuse to Answer (Do not read out loud)	4
art_status	31. are you on ART			Numeric
		No	0
		Yes	1
art_supply	33. Do you have continuous supply of ARV?			Numeric
		No	0
		Yes	1
vl_test_yesno	34. Have you had VL test done before			Numeric
		No	0
		Yes	1
vl_test_result	36. What were the VL test results			Numeric
		High VL	1
		Low viremia	2
		Suppressed VL	3
		Don’t remember	4
		Didn’t receive results	5
		Other, specify	6
vl_result_specify	36 b. VL test results specify	Open ended		String
neurologic2	37. Do you have any neurological problems	Open ended		String
neurologic2_1		Open ended		Numeric
neurologic2_2		Open ended		Numeric
neurologic2_3		Open ended		Numeric
neurologic2_4		Open ended		Numeric
neurologic2_specify	37 b. Neurological problems specify	Open ended		String
disabilities	38. Do you have any disabilities	Open ended		String
disabilities_1		Open ended		Numeric
disabilities_2		Open ended		Numeric
disabilities_3		Open ended		Numeric
disabilities_4		Open ended		Numeric
disabilities_5		Open ended		Numeric
disabilities_6		Open ended		Numeric
disabilities_specify	Specify disabilities	Open ended		String
services_received	39. What other services did you receive today at this clinic	Open ended		String
services_received_1	ANC	Open ended		Numeric
services_received_2	Family Planning	Open ended		Numeric
services_received_3	Delivery	Open ended		Numeric
services_received_4	Post-natal	Open ended		Numeric
services_received_5	Under Five	Open ended		Numeric
services_received_6	HTC	Open ended		Numeric
services_received_7	ART	Open ended		Numeric
services_received_8	Dentist	Open ended		Numeric
services_received_9	None	Open ended		Numeric
services_received_11	General sickness (OPD)	Open ended		Numeric
services_received_10	Other, specify	Open ended		Numeric
services_received_specify	Other specify	Open ended		String
reason_clinic	40. What are the reasons for choosing to come to this clinic?	Open ended		String
reason_clinic_1		Open ended		Numeric
reason_clinic_2		Open ended		Numeric
reason_clinic_3		Open ended		Numeric
reason_clinic_4		Open ended		Numeric
reason_clinic_5		Open ended		Numeric
reason_clinic_6		Open ended		Numeric
reason_clinic_7		Open ended		Numeric
reason_clinic_8		Open ended		Numeric
reason_clinic_9		Open ended		Numeric
reason_clinic_10		Open ended		Numeric
reason_clinic_11		Open ended		Numeric
reason_clinic_12		Open ended		Numeric
reason_clinic_13		Open ended		Numeric
reason_clinic_specify	Other specify	Open ended		String
travel_time	41. How long did it take you to get to this clinic, from your home? (In minutes)	Open ended		Integer
arrival_time	42. What time did you arrive at this clinic? (what was the exact time?)	Open ended		String
clinic_time	43. What time did the clinic start today? (what time did the provider start seei	Open ended		String
waiting_time	44. How much time did you spend with the healthcare provider for your consultati	Open ended		Integer
service_1	a. Time you waited to see a provider			Numeric
		Don't know [Do not read out aloud]	-99
		Not a problem	1
		Major problem	2
		Minor problem	3
service_2	b. Ability to discuss problems or concerns about your health or ART services wit			Numeric
		Don't know [Do not read out aloud]	-99
		Not a problem	1
		Major problem	2
		Minor problem	3
service_3	c. Amount of explanation you received about the problem or treatment			Numeric
		Don't know [Do not read out aloud]	-99
		Not a problem	1
		Major problem	2
		Minor problem	3
service_4	d. Privacy from having others see the examination			Numeric
		Don't know [Do not read out aloud]	-99
		Not a problem	1
		Major problem	2
		Minor problem	3
service_5	e. Privacy from having others hear your consultation discussion			Numeric
		Don't know [Do not read out aloud]	-99
		Not a problem	1
		Major problem	2
		Minor problem	3
service_6	f. Availability of medicines at this camp clinic			Numeric
		Don't know [Do not read out aloud]	-99
		Not a problem	1
		Major problem	2
		Minor problem	3
service_7	g. The hours of service provision at this camp clinic, i.e., when they open and			Numeric
		Don't know [Do not read out aloud]	-99
		Not a problem	1
		Major problem	2
		Minor problem	3
service_8	h. The cleanliness of the area where the mobile clinic is set up			Numeric
		Don't know [Do not read out aloud]	-99
		Not a problem	1
		Major problem	2
		Minor problem	3
service_9	i. How the staff treated you			Numeric
		Don't know [Do not read out aloud]	-99
		Not a problem	1
		Major problem	2
		Minor problem	3
service_10	j. Cost for services or treatments			Numeric
		Don't know [Do not read out aloud]	-99
		Not a problem	1
		Major problem	2
		Minor problem	3
quality_1	a. I had questions for the healthcare provider about my health or the treatment			Numeric
		Prefer not to answer [do not read aloud]	-99
		Agree	1
		Disagree	2
quality_2	b. The healthcare provider gave me time to ask questions about my health or the			Numeric
		Prefer not to answer [do not read aloud]	-99
		Agree	1
		Disagree	2
quality_3	c. The healthcare provider listened to you and consider your opinions			Numeric
		Prefer not to answer [do not read aloud]	-99
		Agree	1
		Disagree	2
quality_4	a. This clinic provides health services in a private and confidential manner			Numeric
		Prefer not to answer [do not read aloud]	-99
		Agree	1
		Disagree	2
quality_5	b. I have unmet health concerns			Numeric
		Prefer not to answer [do not read aloud]	-99
		Agree	1
		Disagree	2
quality_6	c. I have unanswered questions for the doctor			Numeric
		Prefer not to answer [do not read aloud]	-99
		Agree	1
		Disagree	2
quality_7	48. Would you recommend this mobile clinic to a friend or family member?			Numeric
		No	0
		Yes	1
scr_depression_1	49 a. Little interest or pleasure in doing things			Numeric
		Not at all (0 days)	0
		Several days (1-7 days)	1
		More than half the days (8-12 days)	2
		Nearly|every day (13-14 days)	3
scr_depression_2	49 b. Feeling down, depressed, or hopeless			Numeric
		Not at all (0 days)	0
		Several days (1-7 days)	1
		More than half the days (8-12 days)	2
		Nearly|every day (13-14 days)	3
scr_depression_3	c. Trouble falling asleep, staying asleep, or sleeping too much			Numeric
		Not at all (0 days)	0
		Several days (1-7 days)	1
		More than half the days (8-12 days)	2
		Nearly|every day (13-14 days)	3
scr_depression_4	d. Feeling tired or having little energy			Numeric
		Not at all (0 days)	0
		Several days (1-7 days)	1
		More than half the days (8-12 days)	2
		Nearly|every day (13-14 days)	3
scr_depression_5	e. Poor appetite or over-eating			Numeric
		Not at all (0 days)	0
		Several days (1-7 days)	1
		More than half the days (8-12 days)	2
		Nearly|every day (13-14 days)	3
scr_depression_6	f. Feeling bad about yourself - or that you’re a failure or have let yourself or			Numeric
		Not at all (0 days)	0
		Several days (1-7 days)	1
		More than half the days (8-12 days)	2
		Nearly|every day (13-14 days)	3
scr_depression_7	g. Trouble concentrating on things, such as reading the newspaper or watching te			Numeric
		Not at all (0 days)	0
		Several days (1-7 days)	1
		More than half the days (8-12 days)	2
		Nearly|every day (13-14 days)	3
scr_depression_8	h. Moving or speaking so slowly that other people could have noticed. Or, the op			Numeric
		Not at all (0 days)	0
		Several days (1-7 days)	1
		More than half the days (8-12 days)	2
		Nearly|every day (13-14 days)	3
scr_depression_9	j. Thoughts that you would be better off dead or of hurting yourself in some way			Numeric
		Not at all (0 days)	0
		Several days (1-7 days)	1
		More than half the days (8-12 days)	2
		Nearly|every day (13-14 days)	3
scr_marital	1. Do you currenlty have a sexual partner or have you had one in the past 3 mont			Numeric
		No	0
		Yes	1
emo_1	2. a) Has your partner ever insulted you or made you feel bad about yourself?			Numeric
		Prefer not to answer [do not read aloud]	-99
		No	0
		Yes	1
emo6months_1	2. b) Has this happened within the past 3 months?			Numeric
		Prefer not to answer [do not read aloud]	-99
		No	0
		Yes	1
emohivict_1	2. c) Do you think this happened due to your being displaced?			Numeric
		Don't know	-99
		No	0
		Yes	1
emo_2	3. a) Has he ever belittled or humiliated you in front of other people?			Numeric
		Prefer not to answer [do not read aloud]	-99
		No	0
		Yes	1
emo6months_2	3. b) Has this happened within the past 3 months?			Numeric
		Prefer not to answer [do not read aloud]	-99
		No	0
		Yes	1
emohivict_2	3. c) Do you think this happened due to your being displaced?			Numeric
		Don't know	-99
		No	0
		Yes	1
emo_3	4. a) Has he ever done things to scare or intimidate you on purpose?			Numeric
		Prefer not to answer [do not read aloud]	-99
		No	0
		Yes	1
emo6months_3	4. b) Has this happened within the past 3 months?			Numeric
		Prefer not to answer [do not read aloud]	-99
		No	0
		Yes	1
emohivict_3	4. c) Do you think this happened due to your being displaced?			Numeric
		Don't know	-99
		No	0
		Yes	1
emo_4	5. a) Has he ever threatened to hurt you or someone you care about?			Numeric
		Prefer not to answer [do not read aloud]	-99
		No	0
		Yes	1
emo6months_4	5. b) Has this happened within the past 3 months?			Numeric
		Prefer not to answer [do not read aloud]	-99
		No	0
		Yes	1
emohivict_4	5. c) Do you think this happened due to your being displaced?			Numeric
		Don't know	-99
		No	0
		Yes	1
phy_1	6. a) Has he ever slapped you or thrown something at you that could hurt you?			Numeric
		Prefer not to answer [do not read aloud]	-99
		No	0
		Yes	1
phy6months_1	6. b) Has this happened within the past 3 months?			Numeric
		Prefer not to answer [do not read aloud]	-99
		No	0
		Yes	1
phyhivict_1	6. c) Do you think this happened due to your being displaced?			Numeric
		Don't know	-99
		No	0
		Yes	1
phy_2	7. a) Has he ever pushed or shoved you?			Numeric
		Prefer not to answer [do not read aloud]	-99
		No	0
		Yes	1
phy6months_2	7. b) Has this happened within the past 3 months?			Numeric
		Prefer not to answer [do not read aloud]	-99
		No	0
		Yes	1
phyhivict_2	7. c) Do you think this happened due to your being displaced?			Numeric
		Don't know	-99
		No	0
		Yes	1
phy_3	8. a) Has he ever hit you with a fist or with something else that could hurt you			Numeric
		Prefer not to answer [do not read aloud]	-99
		No	0
		Yes	1
phy6months_3	8. b) Has this happened within the past 3 months?			Numeric
		Prefer not to answer [do not read aloud]	-99
		No	0
		Yes	1
phyhivict_3	8. c) Do you think this happened due to your being displaced?			Numeric
		Don't know	-99
		No	0
		Yes	1
phy_4	9. a) Has he ever kicked you, dragged you or beaten you?			Numeric
		Prefer not to answer [do not read aloud]	-99
		No	0
		Yes	1
phy6months_4	9. b) Has this happened within the past 3 months?			Numeric
		Prefer not to answer [do not read aloud]	-99
		No	0
		Yes	1
phyhivict_4	9. c) Do you think this happened due to your being displaced?			Numeric
		Don't know	-99
		No	0
		Yes	1
phy_5	10. a) Has he ever choked or burnt you on purpose?			Numeric
		Prefer not to answer [do not read aloud]	-99
		No	0
		Yes	1
phy6months_5	10. b) Has this happened within the past 3 months?			Numeric
		Prefer not to answer [do not read aloud]	-99
		No	0
		Yes	1
phyhivict_5	10. c) Do you think this happened due to your being displaced?			Numeric
		Don't know	-99
		No	0
		Yes	1
phy_6	11. a) Has he ever threatened to use or actually used a gun, knife or other weap			Numeric
		Prefer not to answer [do not read aloud]	-99
		No	0
		Yes	1
phy6months_6	21. b) Has this happened within the past 3 months?			Numeric
		Prefer not to answer [do not read aloud]	-99
		No	0
		Yes	1
phyhivict_6	11. c) Do you think this happened due to your being displaced?			Numeric
		Don't know	-99
		No	0
		Yes	1
sexual_1	12. a) Has he ever physically forced you to have sexual intercourse when you did			Numeric
		Prefer not to answer [do not read aloud]	-99
		No	0
		Yes	1
sexual6months_1	12. b) Has this happened within the past 3 months?			Numeric
		Prefer not to answer [do not read aloud]	-99
		No	0
		Yes	1
sexualhivict_1	12. c) Do you think this happened due to your being displaced?			Numeric
		Don't know	-99
		No	0
		Yes	1
sexual_2	13. a) Did you ever have sexual intercourse when you didn’t want because you wer			Numeric
		Prefer not to answer [do not read aloud]	-99
		No	0
		Yes	1
sexual6months_2	13. b) Has this happened within the past 3 months?			Numeric
		Prefer not to answer [do not read aloud]	-99
		No	0
		Yes	1
sexualhivict_2	13. c) Do you think this happened due to your being displaced?			Numeric
		Don't know	-99
		No	0
		Yes	1
sexual_3	14. a) Has he ever forced you to do something sexual that you found degrading or			Numeric
		Prefer not to answer [do not read aloud]	-99
		No	0
		Yes	1
sexual6months_3	14. b) Has this happened within the past 3 months?			Numeric
		Prefer not to answer [do not read aloud]	-99
		No	0
		Yes	1
sexualhivict_3	14. c) Do you think this happened due to your being displaced?			Numeric
		Don't know	-99
		No	0
		Yes	1
contr_1	15. a) Would you say it is generally true that they try to keep you from seeing			Numeric
		Prefer not to answer [do not read aloud]	-99
		No	0
		Yes	1
contr6months_1	15. b) Has this happened within the past 3 months?			Numeric
		Prefer not to answer [do not read aloud]	-99
		No	0
		Yes	1
contrhivict_1	15. c) Do you think this happened due to your being displaced?			Numeric
		Don't know	-99
		No	0
		Yes	1
contr_2	16. a) Would you say it is generally true that they try to restrict contact with			Numeric
		Prefer not to answer [do not read aloud]	-99
		No	0
		Yes	1
contr6months_2	16. b) Has this happened within the past 3 months?			Numeric
		Prefer not to answer [do not read aloud]	-99
		No	0
		Yes	1
contrhivict_2	16. c) Do you think this happened due to your being displaced?			Numeric
		Don't know	-99
		No	0
		Yes	1
contr_3	1. a) Would you say it is generally true that they insist on knowing where you a			Numeric
		Prefer not to answer [do not read aloud]	-99
		No	0
		Yes	1
contr6months_3	27. b) Has this happened within the past 3 months?			Numeric
		Prefer not to answer [do not read aloud]	-99
		No	0
		Yes	1
contrhivict_3	17. c) Do you think this happened due to your being displaced?			Numeric
		Don't know	-99
		No	0
		Yes	1
contr_4	18. a) Would you say it is generally true that they ignore you and treat you ind			Numeric
		Prefer not to answer [do not read aloud]	-99
		No	0
		Yes	1
contr6months_4	28. b) Has this happened within the past 3 months?			Numeric
		Prefer not to answer [do not read aloud]	-99
		No	0
		Yes	1
contrhivict_4	18. c) Do you think this happened due to your being displaced?			Numeric
		Don't know	-99
		No	0
		Yes	1
contr_5	19. a) Would you say it is generally true that they get angry if you speak with			Numeric
		Prefer not to answer [do not read aloud]	-99
		No	0
		Yes	1
contr6months_5	19. b) Has this happened within the past 3 months?			Numeric
		Prefer not to answer [do not read aloud]	-99
		No	0
		Yes	1
contrhivict_5	19. d) Do you think this happened due to your being displaced?			Numeric
		Don't know	-99
		No	0
		Yes	1
contr_6	20. a) Would you say it is generally true that they are often suspicious that yo			Numeric
		Prefer not to answer [do not read aloud]	-99
		No	0
		Yes	1
contr6months_6	20. b) Has this happened within the past 3 months?			Numeric
		Prefer not to answer [do not read aloud]	-99
		No	0
		Yes	1
contrhivict_6	20. c) Do you think this happened due to your being displaced?			Numeric
		Don't know	-99
		No	0
		Yes	1
contr_7	21. a) Would you say it is generally true that they expect you to ask their perm			Numeric
		Prefer not to answer [do not read aloud]	-99
		No	0
		Yes	1
contr6months_7	21. b) Has this happened within the past 3 months?			Numeric
		Prefer not to answer [do not read aloud]	-99
		No	0
		Yes	1
contrhivict_7	21. c) Do you think this happened due to your being displaced?			Numeric
		Don't know	-99
		No	0
		Yes	1
dur_endsvy		Open ended		String
time_end	time_End	Open ended		String
formdef_version	Form version used on device	Open ended		double
submissiondate	Date/time submitted	Open ended		double
starttime		Open ended		double
endtime		Open ended		double
end_time		Open ended		double
date_displaced	9. If displaced, When did you become displaced	Open ended		double
art_start_date	32 When did you start taking ART	Open ended		double
vl_test_date	35. When was the last time you had a VL test	Open ended		double
_male		Open ended		Numeric
_agegrp	RECODE of age (2. How old are you (at your last birthday)?)			Numeric
		18-24 yrs	1
		25-40 yrs	2
		41 yrs or older	3
_marriedcohab		Open ended		Numeric
_educlevel	RECODE of education (4. What is the highest level of school you completed?)			Numeric
		None	0
		Primary	1
		Secondary or higher	2
_childgrp	RECODE of child_num (5. How many living children do you have?)			Numeric
		None	0
		1-3 children	1
		4 or more children	2
_intervdate		Open ended		Numeric
_campdays	Elapsed days between date_displaced and _intervdate	Open ended		Numeric
_hhead				Numeric
		Female headed	1
		Male headed	2
		Unknown	3
_poorhealth		Open ended		Numeric
_toosick		Open ended		Numeric
_sickdays	RECODE of days_sick (15. In the past month, how many days were you too sick to w			Numeric
		Never	0
		1-3 days	1
		4 or more days	2
_farming		Open ended		Numeric
_gastro		Open ended		Numeric
_respiratory		Open ended		Numeric
_covid		Open ended		Numeric
_tb		Open ended		Numeric
_neurologic		Open ended		Numeric
_dermatologic		Open ended		Numeric
_infectious		Open ended		Numeric
_acute		Open ended		Numeric
_diarrhoea		Open ended		Numeric
_pregnant		Open ended		Numeric
_serviceother		Open ended		Numeric
_chronic		Open ended		Numeric
_stroke		Open ended		Numeric
_lung		Open ended		Numeric
_kidney		Open ended		Numeric
_diabetes		Open ended		Numeric
_immune		Open ended		Numeric
_hivpos		Open ended		Numeric
_disability		Open ended		Numeric
_chroniccomp		Open ended		Numeric
_onart		Open ended		Numeric
_durart	Elapsed years between art_start_date and _intervdate	Open ended		Numeric
_vltest		Open ended		Numeric
_prev_vl	RECODE of vl_test_result (36. What were the VL test results)			Numeric
		High VL	1
		Low viremia	2
		Suppressed VL	3
		Don't remember/Didnt receive	4
		VL test never done	5
_service1	RECODE of service_1 (a. Time you waited to see a provider)			Numeric
		Major problem	0
		Minor problem	1
		Not a problem	2
_service2	RECODE of service_2 (b. Ability to discuss problems or concerns about your healt			Numeric
		Major problem	0
		Minor problem	1
		Not a problem	2
_service3	RECODE of service_3 (c. Amount of explanation you received about the problem or			Numeric
		Major problem	0
		Minor problem	1
		Not a problem	2
_service4	RECODE of service_4 (d. Privacy from having others see the examination)			Numeric
		Major problem	0
		Minor problem	1
		Not a problem	2
_service5	RECODE of service_5 (e. Privacy from having others hear your consultation discus			Numeric
		Major problem	0
		Minor problem	1
		Not a problem	2
_service6	RECODE of service_6 (f. Availability of medicines at this camp clinic)			Numeric
		Major problem	0
		Minor problem	1
		Not a problem	2
_service7	RECODE of service_7 (g. The hours of service provision at this camp clinic, i.e.			Numeric
		Major problem	0
		Minor problem	1
		Not a problem	2
_service8	RECODE of service_8 (h. The cleanliness of the area where the mobile clinic is s			Numeric
		Major problem	0
		Minor problem	1
		Not a problem	2
_service9	RECODE of service_9 (i. How the staff treated you)			Numeric
		Major problem	0
		Minor problem	1
		Not a problem	2
_service10	RECODE of service_10 (j. Cost for services or treatments)			Numeric
		Major problem	0
		Minor problem	1
		Not a problem	2
__service1	RECODE of _service1 (RECODE of service_1 (a. Time you waited to see a provider))			Numeric
		Major problem	0
		Not problem	1
__service2	RECODE of _service2 (RECODE of service_2 (b. Ability to discuss problems or conc			Numeric
		Major problem	0
		Not problem	1
__service3	RECODE of _service3 (RECODE of service_3 (c. Amount of explanation you received			Numeric
		Major problem	0
		Not problem	1
__service4	RECODE of _service4 (RECODE of service_4 (d. Privacy from having others see the			Numeric
		Major problem	0
		Not problem	1
__service5	RECODE of _service5 (RECODE of service_5 (e. Privacy from having others hear you			Numeric
		Major problem	0
		Not problem	1
__service6	RECODE of _service6 (RECODE of service_6 (f. Availability of medicines at this c			Numeric
		Major problem	0
		Not problem	1
__service7	RECODE of _service7 (RECODE of service_7 (g. The hours of service provision at t			Numeric
		Major problem	0
		Not problem	1
__service8	RECODE of _service8 (RECODE of service_8 (h. The cleanliness of the area where t			Numeric
		Major problem	0
		Not problem	1
__service9	RECODE of _service9 (RECODE of service_9 (i. How the staff treated you))			Numeric
		Major problem	0
		Not problem	1
__service10	RECODE of _service10 (RECODE of service_10 (j. Cost for services or treatments))			Numeric
		Major problem	0
		Not problem	1
_totservice		Open ended		Numeric
_servicecat	RECODE of _totservice			Numeric
		Poor service	0
		Good service	1
_quality1	RECODE of quality_1 (a. I had questions for the healthcare provider about my hea			Numeric
		Disagree	0
		Agree	1
_quality2	RECODE of quality_2 (b. The healthcare provider gave me time to ask questions ab			Numeric
		Disagree	0
		Agree	1
_quality3	RECODE of quality_3 (c. The healthcare provider listened to you and consider you			Numeric
		Disagree	0
		Agree	1
_quality4	RECODE of quality_4 (a. This clinic provides health services in a private and co			Numeric
		Disagree	0
		Agree	1
_quality5	RECODE of quality_5 (b. I have unmet health concerns)			Numeric
		Disagree	0
		Agree	1
_quality6	RECODE of quality_6 (c. I have unanswered questions for the doctor)			Numeric
		Disagree	0
		Agree	1
_qualityscore		Open ended		Numeric
_qualitycat	RECODE of _qualityscore			Numeric
		Poor quality	1
		Average quality	2
		Good quality	3
_traveltime	RECODE of travel_time (41. How long did it take you to get to this clinic, from			Integer
		Less than 10 minutes	1
		10-30 minutes	2
		30 minutes to an hour	3
		More than an hour	4
_clinicstart		Open ended		Numeric
_clinictime1		Open ended		Numeric
_clinictime2		Open ended		Numeric
_clinictime3		Open ended		String
_clinicstart_cat				Numeric
		Earlier than 9AM	1
		Between 9AM and 10AM	2
		After 10AM	3
_avgclicstart		Open ended		Numeric
_avgclicstart_res		Open ended		Numeric
_avgclicstart_dis		Open ended		Numeric
_phq2score		Open ended		Numeric
_depression		Open ended		Numeric
_totdepression		Open ended		Numeric
_depscore	RECODE of _totdepression			Numeric
		Minimal	1
		Mild	2
		Moderate	3
		Moderate severe	4
		Severe	5
_depressioncat		Open ended		Numeric
_depressioncat2		Open ended		Numeric
_anyemotional		Open ended		Numeric
_emototal		Open ended		Numeric
_emocat	RECODE of _emototal			Numeric
		None	0
		At least one	1
		Multiple domains	2
_any3emotional		Open ended		Numeric
_emo3total		Open ended		Numeric
_emo3cat	RECODE of _emo3total			Numeric
		None	0
		At least one	1
		Multiple domains	2
_anyemotional2		Open ended		Numeric
_emototal2		Open ended		Numeric
_emocat2	RECODE of _emototal2			Numeric
		None	0
		At least one	1
		Multiple domains	2
_anyphysical		Open ended		Numeric
_phytotal		Open ended		Numeric
_phycat	RECODE of _phytotal			Numeric
		None	0
		At least one	1
		Multiple domains	2
_any3physical		Open ended		Numeric
_phy3total		Open ended		Numeric
_phy3cat	RECODE of _phy3total			Numeric
		None	0
		At least one	1
		Multiple domains	2
_anyphysical2		Open ended		Numeric
_phytotal2		Open ended		Numeric
_phycat2	RECODE of _phytotal2			Numeric
		None	0
		At least one	1
		Multiple domains	2
_anysexual		Open ended		Numeric
_sexualtotal		Open ended		Numeric
_sexualcat	RECODE of _sexualtotal			Numeric
		None	0
		At least one	1
		Multiple domains	2
_any3sexual		Open ended		Numeric
_sexual3total		Open ended		Numeric
_sexual3cat	RECODE of _sexual3total			Numeric
		None	0
		At least one	1
		Multiple domains	2
_anysexual2		Open ended		Numeric
_sexualtotal2		Open ended		Numeric
_sexualcat2	RECODE of _sexualtotal2			Numeric
		None	0
		At least one	1
		Multiple domains	2
_anycontr		Open ended		Numeric
_contrtotal		Open ended		Numeric
_contrcat	RECODE of _contrtotal			Numeric
		None	0
		At least one	1
		Multiple domains	2
_any3contr		Open ended		Numeric
_contr3total		Open ended		Numeric
_contr3cat	RECODE of _contr3total			Numeric
		None	0
		At least one	1
		Multiple domains	2
_anycontr2		Open ended		Numeric
_contrtotal2		Open ended		Numeric
_contrcat2	RECODE of _contrtotal2			Numeric
		None	0
		At least one	1
		Multiple domains	2
_totipv		Open ended		Numeric
_ipvscreen		Open ended		Numeric
